# Supplementary material for: The force loading rate drives cell mechanosensing through both reinforcement and cytoskeletal softening
Source: Nat Commun. 2021 Jul 9;12:4229. doi: 10.1038/s41467-021-24383-3 (PMC8270983; doi:10.1038/s41467-021-24383-3)
Supplement: Supplementary file 6 — Supplementary Software 1 [file 41467_2021_24383_MOESM6_ESM.zip]

Archive with 52 entries (50 files):
- Codes for AFM Data/afmDataAnalyser.m
- Codes for AFM Data/sample data/
- Codes for AFM Data/sample data/force-save-2019.04.18-19.46.11.914.jpk-force
- Codes for AFM Data/StiffnessAndLoadingRateCalculator.m
- Codes for AFM Data/time_allExtractJPKinMATfile.m
- Codes for clutch model/cmstretchg.m
- Codes for clutch model/experimental data.mat
- Codes for clutch model/kofflr.mat
- Codes for clutch model/loading rate script.m
- Codes for clutch model/stretchscriptg.m
- Codes for OT Data/AnalysingAllTheDataFromServer.m
- Codes for OT Data/DataExtraction.m
- Codes for OT Data/DreadfulSoggyOmlette.m
- Codes for OT Data/FreshCrispyFries_square.m
- Codes for OT Data/list.mat
- Codes for OT Data/response_function_set_1017/
- Codes for OT Data/response_function_set_1017/1000_100deformation_response.mat
- Codes for OT Data/response_function_set_1017/1001_100deformation_response.mat
- Codes for OT Data/response_function_set_1017/1002_100deformation_response.mat
- Codes for OT Data/response_function_set_1017/1003_100deformation_response.mat
- Codes for OT Data/response_function_set_1017/1004_100deformation_response.mat
- Codes for OT Data/response_function_set_1017/1005_100deformation_response.mat
- Codes for OT Data/response_function_set_1017/AOD_write_stream_response_1000_100.lvb
- Codes for OT Data/response_function_set_1017/AOD_write_stream_response_1001_100.lvb
- Codes for OT Data/response_function_set_1017/AOD_write_stream_response_1002_100.lvb
- Codes for OT Data/response_function_set_1017/AOD_write_stream_response_1003_100.lvb
- Codes for OT Data/response_function_set_1017/AOD_write_stream_response_1004_100.lvb
- Codes for OT Data/response_function_set_1017/AOD_write_stream_response_1005_100.lvb
- Codes for OT Data/response_function_set_1017/calibration_end_image.png
- Codes for OT Data/response_function_set_1017/calibration1000_image.png
- Codes for OT Data/response_function_set_1017/histogram_raw.lvb
- Codes for OT Data/response_function_set_1017/parameters.mat
- Codes for OT Data/response_function_set_1017/results.mat
- Codes for OT Data/response_function_set_1017/results.tdms
- Codes for OT Data/response_function_set_1017/results.tdms_index
- Codes for OT Data/response_function_set_1017/scan1000.mat
- Codes for OT Data/response_function_set_1017/scan1001_100.mat
- Codes for OT Data/response_function_set_1017/scan1002_100.mat
- Codes for OT Data/response_function_set_1017/scan1003_100.mat
- Codes for OT Data/response_function_set_1017/scan1004_100.mat
- Codes for OT Data/response_function_set_1017/scan1005_100.mat
- Codes for OT Data/response_function_set_1017/stream_response_1000_100.lvb
- Codes for OT Data/response_function_set_1017/stream_response_1001_100.lvb
- Codes for OT Data/response_function_set_1017/stream_response_1002_100.lvb
- Codes for OT Data/response_function_set_1017/stream_response_1003_100.lvb
- Codes for OT Data/response_function_set_1017/stream_response_1004_100.lvb
- Codes for OT Data/response_function_set_1017/stream_response_1005_100.lvb
- Codes for OT Data/response_function_set_1017/Timelapse.tif
- Codes for OT Data/response_function_set_1017/Timelapse.xml
- Codes for OT Data/StaleCrispyBurger_butRare.m
- README.docx
- Codes for clutch model/koffcb.m
