# Supplementary material for: The force loading rate drives cell mechanosensing through both reinforcement and cytoskeletal softening
Source: Nat Commun. 2021 Jul 9;12:4229. doi: 10.1038/s41467-021-24383-3 (PMC8270983; doi:10.1038/s41467-021-24383-3)
Supplement: Supplementary file 6 — Supplementary Software 1 [file 41467_2021_24383_MOESM6_ESM.zip › Codes for AFM Data/afmDataAnalyser.m]

%% Created on 05-Mar-2019
%% use this one for calculating loading rate and jumps
%% @author: nchahare

clear all; clc; close all

selpath = uigetdir(path) % find a jpkfile locations
Files=dir([selpath '\*.jpk-force*']);

Failure = [];F = []; % looking for failures

wb = waitbar(0,'Please wait...');

for k= 1:length(Files)
    
    waitbar(k/length(Files),wb,'Processing your data');

    filename = [selpath '\' Files(k).name]

    %run extract data in mat file
    try
    time_allExtractJPKinMATfile(filename)
    catch
        continue
        Failure = [Failure; k]
    end
    load('temporal.mat');

    for i = 1:length(approach) % "9 is the example curve"

        samplingfreq = Retract{1,i}.numpoints/Retract{1,i}.duration;

        % finding frequency
        switch samplingfreq/1024
            case 1
                sgframe = 27;
            case 2
                sgframe = 11;
            case 4
                sgframe = 5;
            otherwise
                sgframe = 5;
        end

        % get the time and force
        x = linspace(0,Retract{1,i}.duration,length(dretract{i}))';
        y = dretract{i}*1e9;

        % if k == 4
        %     y = y*35.27/80.86;
        %     figure(100);
        % plot(x,y);
        % hold on
        % end

        x0= x;
        y0 = y;

        % save('AAAAAAAAAAAAAAAAAAAAAAAAAAAAAAAA.mat','x0','y0')
        
        x1 = linspace(0,Retract{1,i}.duration,length(hretract{i}))';
        y1 = hretract{i}*1e6;
        p = polyfit(x1(ceil(length(x1)/2):end),y1(ceil(length(x1)/2):end),1);
        f = polyval(p,x1(ceil(length(x1)/2):end));

        % figure(3)
        % plot(x1,y1,'-.',x1(ceil(length(x1)/2):end),f,'-')
        % legend('data','linear fit')
        % title([num2str(p(1))])

        [a b ] = (min(y));

        x = x(b:end);
        y = y(b:end);
        try
            ys = sgolayfilt(y,3,sgframe);

        catch

            ys = y;

            disp('**************************************************')
            disp('**************************************************')
            F = [F; [k i samplingfreq]]
            disp('**************************************************')
            disp('**************************************************')
            disp('**************************************************')


        end

        % figure(2)
        % plot(x,y,'.r',x,ys,'k-')
        
        % calculating real jump and slope

        RealJump(i) = max(ys) - min(ys);
        slope(i) = round(p(1));

        figure(10+k)
        title(['Plot no: ' num2str(k) '; its ' Files(k).name])
        plot(x0,y0,'-b')
        hold on
        plot(x0,min(ys)*ones(length(x0),1),'-k')
        hold on
        plot(x0,max(ys)*ones(length(x0),1),'-k')
        xlabel('time')
        ylabel('Force')
    end

    slope = slope';

    % figure(5); 
    % scatter(log2(slope),(RealJump)','*r')
    % hold on
    RealJump = RealJump';
    slope = slope';

    dATA(k).filename = filename';
    dATA(k).slope = slope';
    dATA(k).RealJump = RealJump;

    delete('temporal.mat')

    clearvars -except k Files selpath Data f af F dATA wb Failure

end


%processing information

%remove missed information
inde = find(~cellfun(@isempty,{dATA.filename}));
NdATA = dATA(inde);

for i = 1:length(NdATA)
word = NdATA(i).filename';
blah{1,i} = word(83:end);
clear word
end
Copythisvariable = [{'---------'} blah];
blahA21 = NdATA(1).slope;
for i=1:length(NdATA)
blah22(:,i)= NdATA(i).RealJump;
end
blah2 = num2cell([blahA21 blah22]);

% important variable for the frequency and realjump
Copythisvariable = [Copythisvariable;blah2];

S(1) = load('gong');
% S(1) = load('handel');
sound(S(1).y,S(1).Fs)
close(wb)
