# Supplementary material for: The force loading rate drives cell mechanosensing through both reinforcement and cytoskeletal softening
Source: Nat Commun. 2021 Jul 9;12:4229. doi: 10.1038/s41467-021-24383-3 (PMC8270983; doi:10.1038/s41467-021-24383-3)
Supplement: Supplementary file 6 — Supplementary Software 1 [file 41467_2021_24383_MOESM6_ESM.zip › Codes for AFM Data/StiffnessAndLoadingRateCalculator.m]

%% Created on 06-Mar-2019
%% use this one for calculating stiffness and loading rate (Works)
%% @author: nchahare
clear all; clc; close all

selpath = uigetdir(path)    % find a jpkfile folder
Files=dir([selpath '\*.jpk-force*']);

for k=1:length(Files)
    
    filename = [selpath '\' Files(k).name]
    
    %run extract data in mat file

    try
    time_allExtractJPKinMATfile(filename)
    catch
        continue
    end
    load('temporal.mat');
    
    
    for i = 1:length(approach)
        
        %this part to find the speed for retraction
        x1 = linspace(0,Retract{1,i}.duration,length(hretract{i}))'; % time for retraction
        y1 = hretract{i}*1e6;                                        % h retraction      
        p = polyfit(x1(ceil(length(x1)/2):end),y1(ceil(length(x1)/2):end),1); % fitting a line at the end
        f = polyval(p,x1(ceil(length(x1)/2):end));                             % curve
        
        % approach curve into 100 linear segments
        x = happroach{i}*1E6; y = dapproach{i}*1E9;            % x is h and y is d
        siz = 100;
        
        XI = linspace(min(x),max(x),siz); YI = lsq_lut_piecewise( x, y, XI );
        YIx = gradient(YI);
        % finding the first indentation to find the contact point
        [TF,S1,S2] = ischange(YIx,'linear','MaxNumChanges',1);        % TF gives you max change position

        H1 = XI(TF);                                                  % contact point
        F0 = YI(TF);
               
        if sum(TF)==0
            [F0,INDD] = min(y);
            H1 = x(INDD);
        end

        % if the curve has fewer than 100 points then we have to take the
        % original curve to find the contact point
        
        if siz>length(happroach{i})

            approachforce = dapproach{i}*1E9;
            [MINIMA,INDD] = min(approachforce);
            
            H1 = XI(INDD);
            F0 = MINIMA;
            
        end
                   
        % find the minimum point in the retraction curve
        [M,I] = min(dretract{i});
        ya = dretract{i}*1E9;           % ya is d retraction
        
        % time for retraction
        timer = linspace(0,Retract{1,i}.duration,length(dretract{i}));

        t = timer(1:I)';
        ye = ya(1:I);           % ye is filtered d retraction till min point
        xe = y1(1:I);           % xe is filtered h retraction till min point
        
        %% normal way of calculating the rates and stiffness
        % fitting a straight line for loading rate
        c = polyfit(t,ye,1);
        ytf = polyval(c,t);
        LR(i,1) = c(1);

        % fitting a straight line for stiffness
        c = polyfit(xe,ye,1);
        yxef = polyval(c,xe);
        Stiffness(i,1) = c(1);      %linear stiffness

        % getting the fit parameter for displacement rate
        Rate(i,1) = round(p(1));
        
        %% new way of calculating the rates and stiffness
        
        % H1 (contact point) F0 (0 force)
        % xe, ye, t  (h, d and t for retraction curve till min point)
        
        h_retraction = xe;
        d_retraction = ye;
        t_retraction = t;
        h_contact    = H1;
        f_contact    = F0;
        
        index = d_retraction<f_contact;
        
        if sum(index) == 0
            index = ~index;
        end
        
        % fitting for stiffness--------------------------------------------        
        xdata = h_retraction(index);            %xdata is h
        ydata = d_retraction(index);            %ydata is d
        tdata = t_retraction(index);            %tdata is t
        
        % fixing the curve with displacing minima at the the origin
        xdatafit = -xdata+xdata(end);                            
        ydatafit = ydata-ydata(end);
        
        % using hertz contact for stiffness equation       
        fun = @(constants,xdatafit) constants(1).*((xdatafit).^(1.5));
        constants0 = [1];
        constants = lsqcurvefit(fun,constants0,xdatafit,ydatafit);
        
        times  = linspace(xdatafit(1),xdatafit(end));
        forces = fun(constants,times);

        xdatan = xdata(end) - times ;
        ydatan = ydata(end) + forces ;
        
        % generate the plot of force displacement curve and fitting hertz
        figure(k)
        plot(y1-y1(1),ya-ya(end),'b') %y1 is hretraction and ya is dretraction
        hold on
        plot(xdatan-y1(1),ydatan-ya(end),'r')
        hold on
        xlabel('h')
        ylabel('F')
        
        %% comment this for storing in trace
        Z_hretaraction{i} = y1-y1(1);
        Z_dretraction{i} = ya-ya(end);
        Z_fithretaraction{i} = xdatan' -y1(1);
        Z_fitdretraction{i} = ydatan' -ya(end);
                    
        NewStiffness(i) = constants; % hertzian contact stiffness
        
        % fitting for loading rate-----------------------------------------
        
        % fitting a straight line for loading rate
        c = polyfit(tdata,ydata,1);
        ytf = polyval(c,tdata);
        NewLR(i,1) = c(1);
                
        
        
        
    end
    
    dATA(k).LR = abs(LR);
    dATA(k).Stiffness = abs(Stiffness);
    dATA(k).NewLR = abs(NewLR);
    dATA(k).NewStiffness = abs(NewStiffness);
    dATA(k).Rate = abs(Rate);
    dATA(k).filename = Files(k).name;
    delete('temporal.mat')
    
    
end

inde = find(~cellfun(@isempty,{dATA.filename}));
NdATA = dATA(inde);

%% compiling old form of stiffness and loading rate data

for i = 1:length(NdATA)
blah{1,i} = NdATA(i).filename;
end
Copythisvariable = [{'Loading rate'} blah];
blahA21 = NdATA(1).Rate;
for i=1:length(NdATA)
blah22(:,i)= NdATA(i).LR;
end
blah2 = num2cell([blahA21 blah22]);
Copythisvariable = [Copythisvariable;blah2];
Copythisvariable1 = [{'Stiffness'} blah];
for i=1:length(NdATA)
blah221(:,i)= NdATA(i).Stiffness;
end
blah21 = num2cell([blahA21 blah221]);
Copythisvariable1 = [Copythisvariable1;blah21];
OLDDATA = [Copythisvariable; Copythisvariable1];

clear blah Copythisvariable blahA21 blah22 blah2 Copythisvariable1 blah221 blah21


%% compiling new and cool stiffness and loading rate data


for i = 1:length(NdATA)
blah{1,i} = NdATA(i).filename;
end
Copythisvariable = [{'new Loading rate'} blah];
blahA21 = NdATA(1).Rate;
for i=1:length(NdATA)
blah22(:,i)= NdATA(i).NewLR;
end
blah2 = num2cell([blahA21 blah22]);
Copythisvariable = [Copythisvariable;blah2];
Copythisvariable1 = [{'new Stiffness'} blah];
for i=1:length(NdATA)
blah221(:,i)= NdATA(i).NewStiffness;
end
blah21 = num2cell([blahA21 blah221]);
Copythisvariable1 = [Copythisvariable1;blah21];
NEWDATA = [Copythisvariable; Copythisvariable1];

clear blah Copythisvariable blahA21 blah22 blah2 Copythisvariable1 blah221 blah21


Copythisvariable = [NEWDATA; OLDDATA];


function [ YI ] = lsq_lut_piecewise( x, y, XI )
% LSQ_LUT_PIECEWISE Piecewise linear interpolation for 1-D interpolation (table lookup)
%   YI = lsq_lut_piecewise( x, y, XI ) obtain optimal (least-square sense)
%   vector to be used with linear interpolation routine.
%   The target is finding Y given X the minimization of function
%           f = |y-interp1(XI,YI,x)|^2
%
%   INPUT
%       x measured data vector
%       y measured data vector
%       XI break points of 1-D table
%
%   OUTPUT
%       YI interpolation points of 1-D table
%           y = interp1(XI,YI,x)
%
if size(x,2) ~= 1
    error('Vector x must have dimension n x 1.');
elseif size(y,2) ~= 1
    error('Vector y must have dimension n x 1.');
elseif size(x,1) ~= size(y,1)
    error('Vector x and y must have dimension n x 1.');
end
% matrix defined by x measurements
A = sparse([]);
% vector for y measurements
Y = [];
for j=2:length(XI)
    
    % get index of points in bin [XI(j-1) XI(j)]
    ix = x>=XI(j-1) & x<XI(j);
    
    % check if we have data points in bin
    if ~any(ix)
        warning(sprintf('Bin [%f %f] has no data points, check estimation. Please re-define X vector accordingly.',XI(j-1),XI(j)));
    end
    
    % get x and y data subset
    x_ = x(ix);
    y_ = y(ix);
    
    % create temporary matrix to be added to A
    tmp = [(( -x_+XI(j-1) ) / ( XI(j)-XI(j-1) ) + 1) (( x_-XI(j-1) ) / ( XI(j)-XI(j-1) ))];
    
    % build matrix of measurement with constraints
    [m1,n1]=size(A);
    [m2,n2]=size(tmp);
    A = [[A zeros(m1,n2-1)];[zeros(m2,n1-1) tmp]];
    
    % concatenate y measurements of bin
    Y = [Y; y_];
end
% obtain least-squares Y estimation
YI=A\Y;
end
