# Supplementary material for: The force loading rate drives cell mechanosensing through both reinforcement and cytoskeletal softening
Source: Nat Commun. 2021 Jul 9;12:4229. doi: 10.1038/s41467-021-24383-3 (PMC8270983; doi:10.1038/s41467-021-24383-3)
Supplement: Supplementary file 6 — Supplementary Software 1 [file 41467_2021_24383_MOESM6_ESM.zip › Codes for AFM Data/time_allExtractJPKinMATfile.m]

    %% Extract data from the JPK files

%% Created on 13-Feb-2019
%% @author: nchahare

function time_allExtractJPKinMATfile(filename)

fid = fopen(filename);


%% unpacking the jpk file

mkdir('./tmp','curve');                                                    % make directory
t = unzip((filename),'./tmp/curve');                                       % unzip the file
folder = './tmp/curve';

numberOfSegments = str2num(jpk_read_param(...                              % read number of segments
    fullfile(folder, 'header.properties'),...
    'force-scan-series.force-segments.count'));

%% putting all the parameters into curve file

curve.xPos = str2num(jpk_read_param(...
    fullfile(folder, 'header.properties'),...
    'force-scan-series.header.position.x'));
curve.yPos = str2num(jpk_read_param(...
    fullfile(folder, 'header.properties'),...
    'force-scan-series.header.position.y'));

positionIndex = str2num(jpk_read_param(...
    fullfile(folder, 'header.properties'),...
    'force-scan-series.header.position-index'));
curve.positionIndex = positionIndex;

curve.name = strcat(filename,...
    ' (position: ',num2str(curve.positionIndex),')');

curve.segmentSize = str2num(jpk_read_param(...
    fullfile(folder, 'header.properties'),...
    'force-scan-series.header.force-settings.segments.size'));

mainHeader = 'force-scan-series.header.force-settings.segment.';

%% Header data for approach

approachVar = {'type', 'style', 'duration','num-points',...
    'z-start','z-end','setpoint'};

count=0;
for i = 0:4:curve.segmentSize - 1
    count = count+1;
    segment.segno = i;
    segment.type = (jpk_read_param(...
        fullfile(folder, 'header.properties'),...
        [mainHeader, num2str(i), '.',approachVar{1}]));
    segment.style = (jpk_read_param(...
        fullfile(folder, 'header.properties'),...
        [mainHeader, num2str(i), '.',approachVar{2}]));
    segment.duration = str2num(jpk_read_param(...
        fullfile(folder, 'header.properties'),...
        [mainHeader, num2str(i), '.',approachVar{3}]));
    segment.numpoints = str2num(jpk_read_param(...
        fullfile(folder, 'header.properties'),...
        [mainHeader, num2str(i), '.',approachVar{4}]));
    segment.zstart = str2num(jpk_read_param(...
        fullfile(folder, 'header.properties'),...
        [mainHeader, num2str(i), '.',approachVar{5}]));
    segment.zend = str2num(jpk_read_param(...
        fullfile(folder, 'header.properties'),...
        [mainHeader, num2str(i), '.',approachVar{6}]));
    segment.setpoint = str2num(jpk_read_param(...
        fullfile(folder, 'header.properties'),...
        [mainHeader, num2str(i), '.',approachVar{7}]));
    
    
    segment.duration = str2num(jpk_read_param(...
        fullfile(folder,'segments',num2str(i),'segment-header.properties'),...
        ['force-segment-header.duration']));
    
    
    approach{count} = segment;
    
    clear segment
    
end

%% Header data for Hold

holdVar = {'type', 'style', 'duration','num-points'};
count = 0
for i = 1:4:curve.segmentSize - 1
    count = count +1;
    segment.segno = i;
    segment.type = (jpk_read_param(...
        fullfile(folder, 'header.properties'),...
        [mainHeader, num2str(i), '.', holdVar{1}]));
    
    segment.style = (jpk_read_param(...
        fullfile(folder, 'header.properties'),...
        [mainHeader, num2str(i), '.', holdVar{2}]));
    
   segment.duration = str2num(jpk_read_param(...
        fullfile(folder,'segments',num2str(i),'segment-header.properties'),...
        ['force-segment-header.duration']));
    
    
    segment.numpoints = str2num(jpk_read_param(...
        fullfile(folder, 'header.properties'),...
        [mainHeader, num2str(i), '.', holdVar{4}]));
    
    Hold{count} = segment;
    
    clear segment
    
end


%% Header data for retreat

retVar = {'type', 'style', 'duration','num-points'};
count = 0
for i = 2:4:curve.segmentSize - 1
    count = count +1;
    segment.segno = i;
    segment.type = (jpk_read_param(...
        fullfile(folder, 'header.properties'),...
        [mainHeader, num2str(i), '.', retVar{1}]));
    segment.style = (jpk_read_param(...
        fullfile(folder, 'header.properties'),...
        [mainHeader, num2str(i), '.', retVar{2}]));
    
   segment.duration = str2num(jpk_read_param(...
        fullfile(folder,'segments',num2str(i),'segment-header.properties'),...
        ['force-segment-header.duration']));
    
    
    segment.numpoints = str2num(jpk_read_param(...
        fullfile(folder, 'header.properties'),...
        [mainHeader, num2str(i), '.', retVar{4}]));
    
    
    Retract{count} = segment;
    
    clear segment
    
end

%% Header data for wait

waitVar = {'type', 'style', 'duration','num-points'};
count = 0
for i = 3:4:curve.segmentSize - 1
    segment.segno = i;
    count = count +1;
    segment.type = (jpk_read_param(...
        fullfile(folder, 'header.properties'),...
        [mainHeader, num2str(i), '.', waitVar{1}]));
    segment.style = (jpk_read_param(...
        fullfile(folder, 'header.properties'),...
        [mainHeader, num2str(i), '.', waitVar{2}]));
    
   segment.duration = str2num(jpk_read_param(...
        fullfile(folder,'segments',num2str(i),'segment-header.properties'),...
        ['force-segment-header.duration']));
    
    segment.numpoints = str2num(jpk_read_param(...
        fullfile(folder, 'header.properties'),...
        [mainHeader, num2str(i), '.', waitVar{4}]));
    
    Wait{count} = segment;
    
    clear segment
    
end

for i = 1:length(approach)
[happroach{i} dapproach{i}] = jpk_read_segment_raw(folder,approach{i}.segno,approach{i}.numpoints);
end

for i = 1:length(Hold)
[hhold{i} dhold{i}] = jpk_read_segment_raw(folder,Hold{i}.segno,Hold{i}.numpoints);
end

for i = 1:length(Retract)
[hretract{i} dretract{i}] = jpk_read_segment_raw(folder,Retract{i}.segno,Retract{i}.numpoints);
end

for i = 1:length(Wait)
[hwait{i} dwait{i}] = jpk_read_segment_raw(folder,Wait{i}.segno,Wait{i}.numpoints);
end

% for i = 1:length(approach)
% figure
%     plot(linspace(0,approach{1,i}.duration,length(happroach{i})),happroach{i}*1E6,'-');
%     title(['approach ' num2str(i)])
% end
% for i = 1:length(Hold)
% figure
%     plot(linspace(0,Hold{1,i}.duration,length(dhold{i})),dhold{i}*1E9,'-');
%     title(['Hold ' num2str(i)])
% end
% for i = 1:length(Retract)
% figure
%     plot(linspace(0,Retract{1,i}.duration,length(dretract{i})),dretract{i}*1E9,'-');
%     title(['retract ' num2str(i)])
% end

% for i = 1:length(Retract)
%     figure
%     subplot(1,2,1)
%     plot(linspace(0,approach{1,i}.duration,length(dapproach{i})),dapproach{i}*1E9,'-b');hold on
%     plot(linspace(0,Hold{1,i}.duration,length(dhold{i}))+approach{1,i}.duration,dhold{i}*1E9,'-r');hold on
%     plot(linspace(0,Retract{1,i}.duration,length(dretract{i}))+(approach{1,i}.duration + Hold{1,i}.duration),dretract{i}*1E9,'k-');
%     title(['force ' num2str(i)])
% 
%     subplot(1,2,2)
%     plot(linspace(0,approach{1,i}.duration,length(happroach{i})),happroach{i}*1E6,'-b');hold on
%     plot(linspace(0,Hold{1,i}.duration,length(hhold{i}))+approach{1,i}.duration,hhold{i}*1E6,'-r');hold on
%     plot(linspace(0,Retract{1,i}.duration,length(hretract{i}))+(approach{1,i}.duration + Hold{1,i}.duration),hretract{i}*1E6,'k-');
%     title(['height ' num2str(i)])
% end

% for i = 1:length(Retract)
%     figure
%     yyaxis left
%     plot(linspace(0,approach{1,i}.duration,length(dapproach{i})),dapproach{i}*1E9,'-b');hold on
%     plot(linspace(0,Hold{1,i}.duration,length(dhold{i}))+approach{1,i}.duration,dhold{i}*1E9,'-r');hold on
%     plot(linspace(0,Retract{1,i}.duration,length(dretract{i}))+(approach{1,i}.duration + Hold{1,i}.duration),dretract{i}*1E9,'k-');
%     ylabel(['force '])
% 
%     yyaxis right
%     plot(linspace(0,approach{1,i}.duration,length(happroach{i})),happroach{i}*1E6,'-.b');hold on
%     plot(linspace(0,Hold{1,i}.duration,length(hhold{i}))+approach{1,i}.duration,hhold{i}*1E6,'-.r');hold on
%     plot(linspace(0,Retract{1,i}.duration,length(hretract{i}))+(approach{1,i}.duration + Hold{1,i}.duration),hretract{i}*1E6,'k.-');
%     ylabel(['height '])
%     
%     
% x1 = linspace(0,Retract{1,i}.duration,length(hretract{i}))';
% y1 = hretract{i}*1e6;
% p = polyfit(x1(ceil(length(x1)/2):end),y1(ceil(length(x1)/2):end),1);
% f = polyval(p,x1(ceil(length(x1)/2):end));
%         title([num2str(round(p(1)))])
% 
% end

save(['temporal.mat'])
%% ===========================================================================================================================================
%===========================================================================================================================================
%**************Functions**************


%% jpk_read_param: jpk parameter reader
function param = jpk_read_param(file,name)
    % It only works for the parameter reading. Because they are in the
    % format of **some parameter = value fo that thing
    % Opens a file and finds the name inside the file. It uses delimiters
    % like \n and blanks.
    
    
    tfile = fopen(file, 'r');
    file_content_array = textscan(tfile,'%s','delimiter', '\n',... 
        'whitespace', '');
    lines = file_content_array{1};
    fclose(tfile);
    IndexC = strfind(lines, [name '=']);
    Index = find(~cellfun('isempty', IndexC), 1)
    param = sscanf(lines{Index},[name '=%s']);
end


%% jpk_read_segment_raw: jpk segmented reader
function [height dfl]=jpk_read_segment_raw(folder,segmentNumber,segmentLength)
    % It only works for the parameter reading, but in the segement header
    % files. It also uses the jpk_read_param, Because they are in the
    % format of **some parameter = value fo that thing
    % Opens a file and finds the name inside the file. It uses delimiters
    % like \n and blanks.
    % It uses temperory folder directory, segment number and length as a
    % input and redults and height and deflection
    % All of this information is stored in the header file.
    
    calibration_file = fullfile(folder,'shared-data','header.properties');
    f_calibration = fopen(calibration_file)
    if f_calibration == -1
       calibration_file = fullfile(folder,'../../',...
           'shared-data','header.properties'); 
    else
        fclose(f_calibration);
    end

    % Deflection  calibration
% lcd-info.8.conversion-set.conversion.nominal.scaling.offset=1.5E-5
% lcd-info.8.conversion-set.conversion.nominal.scaling.multiplier=1.0  
% lcd-info.8.encoder.scaling.offset=-1.5401095992117166E-5
% lcd-info.8.encoder.scaling.multiplier=-1.1174519945526122E-14
try
    HchannelName = jpk_read_param(calibration_file,...
        'lcd-info.8.channel.name');
    HoffsetV = str2num(jpk_read_param(calibration_file,...
        'lcd-info.8.encoder.scaling.offset'));
    HmultiplayerV = str2num(jpk_read_param(calibration_file,...
        'lcd-info.8.encoder.scaling.multiplier'));
    HoffsetM = str2num(jpk_read_param(calibration_file,...
        'lcd-info.8.conversion-set.conversion.nominal.scaling.offset'));
    HmultiplayerM = str2num(jpk_read_param(calibration_file,...
        'lcd-info.8.conversion-set.conversion.nominal.scaling.multiplier'));
catch
    HchannelName = jpk_read_param(calibration_file,...
        'lcd-info.4.channel.name');
    HoffsetV = str2num(jpk_read_param(calibration_file,...
        'lcd-info.4.encoder.scaling.offset'));
    HmultiplayerV = str2num(jpk_read_param(calibration_file,...
        'lcd-info.4.encoder.scaling.multiplier'));
    HoffsetM = str2num(jpk_read_param(calibration_file,...
        'lcd-info.4.conversion-set.conversion.nominal.scaling.offset'));
    HmultiplayerM = str2num(jpk_read_param(calibration_file,...
        'lcd-info.4.conversion-set.conversion.nominal.scaling.multiplier'));
end

    Dcalibration_file = fullfile(folder,...
        'shared-data','header.properties');
    DchannelName = jpk_read_param(calibration_file,...
        'lcd-info.2.channel.name');
    DoffsetV = str2num(jpk_read_param(calibration_file,...
        'lcd-info.2.encoder.scaling.offset'));
    DmultiplayerV = str2num(jpk_read_param(calibration_file,...
        'lcd-info.2.encoder.scaling.multiplier'));

    DoffsetM = str2num(jpk_read_param(calibration_file,...
        'lcd-info.2.conversion-set.conversion.distance.scaling.offset'));
    DmultiplayerM = str2num(jpk_read_param(calibration_file,...
        'lcd-info.2.conversion-set.conversion.distance.scaling.multiplier'));

    DoffsetN = str2num(jpk_read_param(calibration_file,...
        'lcd-info.2.conversion-set.conversion.force.scaling.offset'));
    DmultiplayerN = str2num(jpk_read_param(calibration_file,...
        'lcd-info.2.conversion-set.conversion.force.scaling.multiplier'));
    
    % Read height
    fid1 = fopen(fullfile(folder,'segments',...
        num2str(segmentNumber), 'channels\measuredHeight.dat'));
    heightRAW = fread(fid1,[segmentLength 1],'integer*4','ieee-be');
    fclose(fid1);
    heightV = HoffsetV + heightRAW.*HmultiplayerV;                         % in Volts
    heightM = HoffsetM + heightV.*HmultiplayerM;    
    
    % Read deflection
    fid1 = fopen(fullfile(folder,'segments',...
        num2str(segmentNumber), 'channels\vDeflection.dat'));
    dflRAW = fread(fid1,[segmentLength 1],'integer*4','ieee-be');
    fclose(fid1);
    dflV = DoffsetV + dflRAW.*DmultiplayerV;
    dflM = DoffsetM + dflV.*DmultiplayerM;
    dflN = DoffsetN + dflM.*DmultiplayerN;
    
    % Assign output
    height = heightM;
    dfl = dflN;
end

end
