# Supplementary material for: The force loading rate drives cell mechanosensing through both reinforcement and cytoskeletal softening
Source: Nat Commun. 2021 Jul 9;12:4229. doi: 10.1038/s41467-021-24383-3 (PMC8270983; doi:10.1038/s41467-021-24383-3)
Supplement: Supplementary file 6 — Supplementary Software 1 [file 41467_2021_24383_MOESM6_ESM.zip › Codes for clutch model/cmstretchg.m]

function [mf,mv,mnb1,mdint1] = cmstretchg(A,fr,nc,dint1,kont1,kint,kunf,kfol,kact,Lk,fstart,kc,ksub,pt,mr,intadd,ion,sig)
                                          
% This function calculates the mean force on the substrate generated by a
% rearward flowing csk according to the model of Chan and Odde (Science,
% 2008). In addition, it considers 2 integrin populations with different
% kon and koff. in this version, the flow between csk and substrate is not
% given by actomyosin contractility, but by an externally applied cyclic stretch
% with frequency fr and amplitude A. Additionally, it considers three
% force-sensitive events: i) integrin-fn unbinding, ii) talin unfolding,
% and iii) actin filament breakage. Events i) and iii) lead to
% disengagement of the clutch, event ii) leads to integrin recruitment.

% Input Parameters of the model (default values from chan and odde listed):

% A: amplitude of stretch in um
% fr: Frequency of stretch in Hz.
% nc = 75; %Number of molecular clutches (fibronectin molecules)
% dint1: Density of integrin molecules
% kont1 = 1; % True on-rate (um2/s)
% kint: array of integrin off-rate as a function of loading rate (1st
% dimension) and force (2nd dimension)
% kunf: array of talin unfolding
% kfol: array of talin folding (of note, talin refolding was not seen to
% contribute and was not explicitly considered in this implementation,
% setting the array to zero for simplicity)
% kact: array of actin breaking
% Lk: loading rate values of the arrays above
% fstart: force values of the arrays above
% kc = 5e-3; % Clutch spring constant (we assume the same for both integrins) (N/m)
% ksub = 0.1e-3; % 10.^([-2:0.1:2]).*1e-3; % Substrate spring constant (N/m)
% pt: Fraction of clutch force experienced by talin
% mr: Maximum integrin density for each integrin
% intadd: Number of integrins added per sq. micron every time reinforcement happens.
% ion: mn or mg, to take corresponding koff data from kong et al JCB paper
% sig: signal shape. tr, triangular, sq, square. According to the results
%      of andreu et al, the "square" signal is modelled in reality
%      as a trapezoidal signal with a loading rate twice as high as the triangular
%      signal with the same frequency. 

% Output parameters;

% mf: Mean force on substrate (N)
% mv: Mean rearward speed (m/s)
% mnb1: Mean number of bound clutches
% mdint1: Mean density of integrin

% Initialize variables:

f = []; %Total force on the substrate as a function of time
v = []; %Rearward speed as a function of time
t = 0; %Time vector
nb1 = []; % Total number of bound clutches, integrin 1
xsub = 0; %Substrate displacement
bound = zeros(nc,1); % Binding status of each clutch (0 unbound, 1 bound)
folding = zeros(nc,1); % Folding status of each clutch (0 folded, 1 unfolded)
xc = zeros(nc,1); %displacement of each clutch
Fc = zeros(nc,1); % Force in each clutch
dint1i = dint1; %Density of integrin type 1 before reinforcement
dint1t = []; % Density of integrin type 1 as a function of time


while t(end) < 1000; % 200


% Type of applied signal
switch sig
    case 'tr' % Triangular signal
        vf = 1e-6.*2.*A.*fr.*sign(sin(2*pi()*fr*t(end))); % Filament speed
    case 'sq'
        % "Square" signal, in reality a trapezoidal signal with speed twice
        % that of the triangular signal with the same frequency.
        vf = 2*1e-6.*2.*A.*fr.*sign(sin(2*pi()*fr*t(end)));
        vf(sign(sin(4*pi()*fr*t(end))) < 0) = 0;
end

% We calculate loading rate L

if sum(bound) == 0;
    L = 0;
else;
    L = abs(vf).*ksub./sum(bound);
end;

% We calculate the corresponding indices in the force and loading rate
% arrays
indf = int16(round(abs(Fc).*1e12)+1);
[trash,indL] = min(abs(L-Lk));
indfhigh = find(indf > size(kint,2));
indf(indfhigh) = 1;

% We obtain binding, unbinding, unfolding rates as a function of force and
% loading rate

    koff1 = kint(indL,indf)'; % koff 1 in each clutch
    kuf = kunf(indL,indf)';% k unfolding in each clutch
    kf = 1.*exp(13.07).*exp(-2.288e12.*abs(Fc).*pt); % k refolding in each clutch
    kbr = kact(indL,indf)';  % k for actin filament breaking in each clutch

% For very high forces (above 150 pN typically) rates are calculated
% without considering loading rate (no longer needed)
     
     koff1(indfhigh) = 1*koffcb(Fc(indfhigh),ion); % koff 1 in each clutch
     kuf(indfhigh) = 1.*exp(-7.573).*exp(1.786e12.*abs(Fc(indfhigh)).*pt); % k unfolding in each clutch
     kbr(indfhigh) =  inf;  % k for actin filament breaking in each clutch 3e-40*exp(abs(Fc(indfhigh))./2e-12);

% We create vectors k (koff), k1 (kon),  kvuf (unfolding), kvf (refolding), kvb (breaking).
% We set them to zero for the clutches where each event is impossible.

folded = 1 - folding;

k = koff1.*bound;   % Unbinding only possible for bound clutches
k1 = kont1.*dint1.*(1 - bound); % Binding only possible for unbound clutches
kvuf = kuf.*bound.*folded; % Unfolding only possible for bound, folded clutches.
kvf = kf.*bound.*folding; % Folding only possible for bound, unfolded clutches.
kvb = kbr.*bound.*folded; % Breaking only possible for bound, folded clutches.

% kvb = kbr.*0; % Uncomment to eliminate actin breaking.

%We calculate the times for all events:
teventub = -log(rand(nc,1))./k;  %Times for unbinding events
teventb1 = -log(rand(nc,1))./(k1); %Times for binding events, int. 1
teventuf = -log(rand(nc,1))./kvuf; % Times for unfolding events
teventf = -log(rand(nc,1))./kvf; % Times for refolding events
teventbr = -log(rand(nc,1))./kvb;  %Times for breaking events

% We execute the shortest event:

[ti indt] = min([teventub; teventb1; teventuf; teventf; teventbr]);
eventype = floor((indt-1)/nc); %Type of event that occured (0 unbinding, 1 binding to int. 1, 2 unfolding, 3 folding, 4 breaking)
indt = indt-eventype*nc; % Index of event

% We execute the event:
switch eventype;
    case 0;
        dint1 = dint1 - intadd.*(1-folding(indt));
        bound(indt) = 0;
        folding(indt) = 0;
    case 1;
        bound(indt) = 1;
    case 2;
        folding(indt) = 1;
        dint1 = dint1 + intadd;
    case 3;
        folding(indt) = 0;
    case 4;
        bound(indt) = 0;
        folding(indt) = 0;
        dint1 = dint1 - intadd;
end;


if dint1 < dint1i;
    dint1 = dint1i;
elseif dint1 > mr;
    dint1 = mr;
end;


% We recalculate all elements:

xc = xc + vf.*ti.*bound; %Position of each clutch
xsub = kc.*sum(xc.*bound)./(ksub+sum(bound).*kc); %Substrate position
xc(bound == 0) = xsub;

f(end +1) = xsub.*ksub;  % Force on substrate
v(end +1) = vf;          % Actin rearward speed
nb1(end +1) = sum(bound == 1); % Number of bound clutches (integrin 1)

if t == 0;
    t = ti;
    dint1t(1) = dint1i;
else;
    t(end +1) = t(end) + ti;
    dint1t(end+1) = dint1;
end;


Fc = kc.*(xc - xsub); % Force in each clutch

% clearvars kf koff1 kuf kvb kvf kvuf teventb1 teventbr teventf teventub teventuf;


end;


mf = sum(f(1:end-1).*diff(t))./t(end); %Mean force on substrate
mv = sum(v(1:end-1).*diff(t))./t(end); %Mean rearward speed
mnb1 = sum(nb1(1:end-1).*diff(t))./t(end); % Mean number of bound clutches
mdint1 = sum(dint1t(1:end-1).*diff(t))./t(end); % Mean number of bound clutches
