# Supplementary material for: The force loading rate drives cell mechanosensing through both reinforcement and cytoskeletal softening
Source: Nat Commun. 2021 Jul 9;12:4229. doi: 10.1038/s41467-021-24383-3 (PMC8270983; doi:10.1038/s41467-021-24383-3)
Supplement: Supplementary file 6 — Supplementary Software 1 [file 41467_2021_24383_MOESM6_ESM.zip › Codes for clutch model/loading rate script.m]

% Script used to calculate the rate of a given event (named ku) as a 
% function of applied force and loading rate. The script starts from a 
% given rate koff only as a function of force (assuming constant force),and
% recaculates the rate considering that a constant loading rate L is
% applied, starting from a baseline force. The result is a matrix ku, with
% the resulting rates as a function of applied loading rate (first
% dimension, values as in variable L), and baseline starting force (second
% dimension, values as in variable f).

ion = 'mn';
pt = 0.073;
step = 1e-14; % force step, in force range (N)
steps = 1e-12; % force step, in starting force (N)
L = 1e-12*2.^(0:0.5:16); %Range of loading rates to calculate (N/s)
f = 0:step:200e-12; % Total force range to be considered (N)
fstart = 0:steps:150e-12;  % Starting force

pm = zeros(length(L),length(f));
fu = zeros(length(L),length(fstart));
tu = zeros(length(L),length(fstart));
ku = zeros(length(L),length(fstart));
check2 = zeros(length(L),length(fstart));
check = zeros(length(L),1);

%Specify here the starting koff (uncomment desired event, or introduce a
%new one)

% koff = 1.*exp(-7.573).*exp(1.786e12.*abs(f).*pt); % Talin unfolding
% koff = koffcb(f,ion); %for integrin unbinding

for j=1:length(L);
    
    % Probability of unbinding for a given force:
    
    for i=1:length(f);
        pm(j,i) = exp((-1/L(j)).*trapz(koff(1:i)).*step).*koff(i)./L(j);
    end;
    check(j) = trapz(pm(j,:)).*step; %total probability should be 1.
end;

for j=1:length(L);
    for i=1:length(fstart);
        indstart = round(1+(i-1)*steps./step);
        if pm(j,indstart) < 1e-70;
            fu(j,i) = 0;
            tu(j,i) = 1./koff(indstart);
            ku(j,i) = koff(indstart);
        else;
            pi= pm(j,indstart:end)./(trapz(pm(j,indstart:end))*step);
            fi = fstart(i):step:f(end);
            fu(j,i) = trapz(fi.*pi).*step; % Mean unbinding force
            tu(j,i) = (fu(j,i)-fstart(i))./L(j); % Mean unbinding time
            ku(j,i) = 1./tu(j,i); % Corresponding k
            check2(j,i) = trapz(pi).*step; %total probability should be 1.
        end;
    end;
end;


% For actin, we simply assume breaking above a given threshold force.

Fbreaking = 142e-12;

kact = zeros(length(L),length(fstart));
[trash indbreak] = min(abs(fstart-Fbreaking)); 
kact(:,indbreak:end) = inf;
