# Supplementary material for: The force loading rate drives cell mechanosensing through both reinforcement and cytoskeletal softening
Source: Nat Commun. 2021 Jul 9;12:4229. doi: 10.1038/s41467-021-24383-3 (PMC8270983; doi:10.1038/s41467-021-24383-3)
Supplement: Supplementary file 6 — Supplementary Software 1 [file 41467_2021_24383_MOESM6_ESM.zip › Codes for clutch model/stretchscriptg.m]

%S cript calling model function cmstretchg with typical parameters employed in andreu et al., 2021 
% Experimental values:

load('experimental data.mat');
load('kofflr.mat');

% Common parameters:


kc = 1; % Clutch spring constant (N/m)
pt = 0.073; % fraction of force experienced by talin 0.073
mr = 1200;  % Maximum integrin density for each integrin. 680 seems to work well.
a =1700e-9; % Radius of adhesion (m) 1500e-9
ion = 'cm';
ksub = 1e-3; % 10.^([-0.1:0.1:2]).*1e-3; %Range of substrate stiffness
kont1 = 2.11e-4; %3.33e-4; % True on-rate (um2/s), 1st integrin type
kof1 = 0.9;
E = 9*ksub./(4*pi*a);
dint1 = 300; %Density of integrin molecules, type 1 (integrins/um2).
intadd = 24; % At 1000 s: 4 at 100 s: 24
nc = 1200; %Number of molecular clutches
fr = 0.125*2.^(0:0.5:5); % Frequency of movement in Hz.

bl = 1.2; % Baseline value to scale results to experimental data (1.2)
sc = 1.4; % Scaling factor to scale results to experimental data (1.4)

% Case of 2.5% stretch
expstretch = 1; % (Experimental data to compare, 1=2.5% stretch, 2 = 5%, 3= 10%, 4 = 20%)
Am = 1.5; % 

mf = zeros(length(ksub),1);
mv = zeros(length(ksub),1);
mnb1 = zeros(length(ksub),1);
mnb2 = zeros(length(ksub),1);
mdint1 = zeros(length(ksub),1);
mdint2 = zeros(length(ksub),1);

parfor i=1:length(fr);
    
    [mfi,mvi,mnb1i,mdint1i] = cmstretchg(Am,fr(i),nc,dint1,kont1,kint,kunf,kfol,kact,L,fstart,kc,ksub,pt,mr,intadd,ion,'tr');
    mf(i) = mfi;
    mv(i) = mvi;
    mnb1(i) = mnb1i;
    mdint1(i) = mdint1i;
    100*i./length(fr)
end;

% matlabpool close;

vctrl25 = mv;
mfctrl25 = mf;
mdint25 = mdint1;
mdint25norm = bl + ((mdint25./dint1)-1).*sc;

Pctrl25 = mfctrl25./(3.14159*a.^2);

figure, 
expstretch = 1;
subplot(2,1,1), semilogx(fr,abs(Pctrl25));
title('2.5% - Forces');
subplot(2,1,2), semilogx(fr,mdint25norm);
hold on, subplot(2,1,2), errorbar(fre,yem(expstretch,:), yee(expstretch,:),'.b');
title('2.5% - Adhesions');

% Case of 5% stretch
expstretch = 2; % (Experimental data to compare, 1=2.5% stretch, 2 = 5%, 3= 10%, 4 = 20%)
Am = 2; % Amplitude of stretch in um. 

mf = zeros(length(ksub),1);
mv = zeros(length(ksub),1);
mnb1 = zeros(length(ksub),1);
mdint1 = zeros(length(ksub),1);

parfor i=1:length(fr);
    
    [mfi,mvi,mnb1i,mdint1i] = cmstretchg(Am,fr(i),nc,dint1,kont1,kint,kunf,kfol,kact,L,fstart,kc,ksub,pt,mr,intadd,ion,'tr'); 
    
    mf(i) = mfi;
    mv(i) = mvi;
    mnb1(i) = mnb1i;
    mdint1(i) = mdint1i;
    100*i./length(fr)
end;

% matlabpool close;

vctrl5 = mv;
mfctrl5 = mf;
mdint5 = mdint1;
mdint5norm = bl + ((mdint5./dint1)-1).*sc;

Pctrl5 = mfctrl5./(3.14159*a.^2);

figure,
expstretch = 2;
subplot(2,1,1), semilogx(fr,abs(Pctrl5));
title('5% - Forces');
subplot(2,1,2), semilogx(fr,mdint5norm);
hold on, subplot(2,1,2), errorbar(fre,yem(expstretch,:), yee(expstretch,:),'.b');
title('5% - Adhesions');


% Case of 10% stretch
expstretch = 3; % (Experimental data to compare, 1=2.5% stretch, 2 = 5%, 3= 10%, 4 = 20%)
Am = 2.5; % 2.5 works well for 10%

mf = zeros(length(ksub),1);
mv = zeros(length(ksub),1);
mnb1 = zeros(length(ksub),1);
mdint1 = zeros(length(ksub),1);

parfor i=1:length(fr);
    
    [mfi,mvi,mnb1i,mdint1i] = cmstretchg(Am,fr(i),nc,dint1,kont1,kint,kunf,kfol,kact,L,fstart,kc,ksub,pt,mr,intadd,ion,'tr');
    mf(i) = mfi;
    mv(i) = mvi;
    mnb1(i) = mnb1i;
    mdint1(i) = mdint1i;
    100*i./length(fr)
end;

% matlabpool close;

vctrl10 = mv;
mfctrl10 = mf;
mdint10 = mdint1;
mdint10norm = bl + ((mdint10./dint1)-1).*sc;

Pctrl10 = mfctrl10./(3.14159*a.^2);

figure, 
expstretch = 3;
subplot(2,1,1), semilogx(fr,abs(Pctrl10));
title('10% - Forces');
subplot(2,1,2), semilogx(fr,mdint10norm);
hold on, subplot(2,1,2), errorbar(fre,yem(expstretch,:), yee(expstretch,:),'.b');
title('10% - Adhesions');

% Case of 20% stretch
expstretch = 4; % (Experimental data to compare, 1=2.5% stretch, 2 = 5%, 3= 10%, 4 = 20%)
Am = 3; % 

mf = zeros(length(ksub),1);
mv = zeros(length(ksub),1);
mnb1 = zeros(length(ksub),1);
mdint1 = zeros(length(ksub),1);

parfor i=1:length(fr);
    
    [mfi,mvi,mnb1i,mdint1i] = cmstretchg(Am,fr(i),nc,dint1,kont1,kint,kunf,kfol,kact,L,fstart,kc,ksub,pt,mr,intadd,ion,'tr');
    mf(i) = mfi;
    mv(i) = mvi;
    mnb1(i) = mnb1i;
    mdint1(i) = mdint1i;
    100*i./length(fr)
end;

% matlabpool close;

vctrl20 = mv;
mfctrl20 = mf;
mdint20 = mdint1;
mdint20norm = bl + ((mdint20./dint1)-1).*sc;

Pctrl20 = mfctrl20./(3.14159*a.^2);

figure, 
expstretch = 4;
subplot(2,1,1), semilogx(fr,abs(Pctrl20));
title('20% - Forces');
subplot(2,1,2), semilogx(fr,mdint20norm);
hold on, subplot(2,1,2), errorbar(fre,yem(expstretch,:), yee(expstretch,:),'.b');
title('20% - Adhesions');

beep
beep
