# Supplementary material for: The force loading rate drives cell mechanosensing through both reinforcement and cytoskeletal softening
Source: Nat Commun. 2021 Jul 9;12:4229. doi: 10.1038/s41467-021-24383-3 (PMC8270983; doi:10.1038/s41467-021-24383-3)
Supplement: Supplementary file 6 — Supplementary Software 1 [file 41467_2021_24383_MOESM6_ESM.zip › Codes for OT Data/AnalysingAllTheDataFromServer.m]

%% Created on 25-Feb-2019
%% @author: nchahare
clear all; clc; close all
tic
load 'list.mat' % list for the files in the server

del = 0;

for i=10 %1:209 % loop over the id length of different folders
    
    waitbar(i/209)
    
%     folder = ['\\10.6.46.55\Diskstation\Victor\' name{i} '\' 'response_function_set_' num2str(id(i)) '\'] % address for the server location
    folder = ['response_function_set_1017\'] % address for the server location
    freqp = freq(i) % find the frequency
    try
        
        [forceXY, dispXY, sf, gamma, K] = DataExtraction(folder,freqp); % extract the data from the folder with this function
        
        % select the type of signal and analyse accordingly
        % store variables:
        % loading rates
        % Strain rates
        % time 
        % Triangle time
        
        switch type(i)
            case 1
                disp(' ....Triangle')
                [time, time_tri, dslopes, slopes, medianLoadingrate, reinforcementTime, RMS] = StaleCrispyBurger_butRare(dispXY, forceXY,freqp);
                Data.RMS{i} = [RMS i] ;
                LR{i} = slopes;
                SR{i} = dslopes;
                t{i} = time;
                trit{i} = time_tri;
                
            case 2
                disp(' ....Square')
                [time, time_tri, dslopes, slopes, medianLoadingrate, reinforcementTime] = FreshCrispyFries_square(dispXY, forceXY, freqp );
                LR{i} = slopes;
                SR{i} = dslopes;
                t{i} = time;
                trit{i} = time_tri;
                
            case 3
                disp(' ....Constant')
                [time, time_tri, dslopes, slopes, medianLoadingrate, reinforcementTime] = DreadfulSoggyOmlette(dispXY, forceXY);
                LR{i} = slopes;
                SR{i} = dslopes;
                t{i} = time;
                trit{i} = time_tri;
                
        end
        
        % storing data in a structure
        
        Data.folder{i} = folder;
        Data.freq{i} = freqp;
        Data.type{i} = type(i);
        Data.K{i} = K;
        Data.medianLoadingrate{i} = medianLoadingrate;
        Data.reinforcementTime{i}= reinforcementTime;
        Data.SRate{i}= dslopes;

        
        
        vars = {'forceXY', 'dispXY', 'sf', 'gamma', 'K'...
            'freqp'...
            'time', 'time_tri', 'dslopes', 'slopes', 'medianLoadingrate', 'reinforcementTime'};
    catch     % catching errors
        disp(['failed....' num2str(i)])
        del = del + 1;
        Failures(del) = i;
        clear(vars{:})
        close all
    end
    clear(vars{:})
    close all
end

save('Datafile.mat')
toc
