# Supplementary material for: The force loading rate drives cell mechanosensing through both reinforcement and cytoskeletal softening
Source: Nat Commun. 2021 Jul 9;12:4229. doi: 10.1038/s41467-021-24383-3 (PMC8270983; doi:10.1038/s41467-021-24383-3)
Supplement: Supplementary file 6 — Supplementary Software 1 [file 41467_2021_24383_MOESM6_ESM.zip › Codes for OT Data/DataExtraction.m]

function [forceXY, dispXY, sf, gamma, K] = DataExtraction(folder,freq)


% 16 matrix (binned file) structure

%1 AOD x                        
%2 AOD y                        
%3 AOD sum                      
%4 Lunam x                      
%5 SD Lunam x                   
%6 Lunam y                      
%7 SD Lunam y                   
%8 Lunam sum                    
%9 SD lunam sum                 
%10 Photodiode
%11 SD Photodiode
%12 Detection Laser x
%13 SD Detection Laser x
%14 Detection Laser y
%15 SD Detection Laser Y
%16 Detection Laser sum

%Force_x =  4.68*10^-11*lunamX;  Value depends on specific lunam
%Force_y =  4.85*10^-11*lunamY;  Value depends on specific lunam
%multiply by 4.41 to take into account od30 vs od20


%dispX = abs(data(1,:)) / A.cal(5) * 10^-6 -1/ (A.xy_slope(1)*10^6)*lunamX; 
%dispY = abs(data(2,:)) / A.cal(6) * 10^-6 -1/ (A.xy_slope(2)*10^6)*lunamY; 


% clear all
% close all

%set path to load data
% folder = ['\Users\NChahare\OneDrive - IBEC\Lab Stuff\Victors stuff\FOT\response_function_set_1032\'];

%data check


%loads data
for ii =0:1:5 %0:1:5
    
    pathName = strcat([...
        %&'C:'...
        folder ...
        '100' num2str(ii)...
        '_100deformation_response.mat']); %loads data
    parameters = load(pathName); %loads data
    dataUnsqueezed = parameters.data; %extracts data
    if ii ==0
        data=squeeze(dataUnsqueezed);
        sf = parameters.s_eff; %extracts sampling rate in Hz
        dt= 1/sf; %sampling time in s
    else
        data=horzcat(data,squeeze(dataUnsqueezed)); %squeezes data since there is only 1 trap
    end
    disp(pathName);
end


t=0:dt:((length(data)-1)*dt); %generates time vector

lunamX= (data(4,:)); %extracts x force data abs
lunamY= (data(6,:)); %extracts y force data

forceX = ( 4.68*10^-11*lunamX  ); %scales force to Newton
forceY = ( 4.85*10^-11*lunamY  ); %scales force to Newton

d2 = designfilt('lowpassiir','FilterOrder',8, ...
    'HalfPowerFrequency',0.001,'DesignMethod','butter');

forceX_trend = filtfilt(d2,forceX); %calculates force trend
forceY_trend = filtfilt(d2,forceY); %calculates force trend

forceX_detrended = forceX-forceX_trend; %detrends force
forceY_detrended = forceY-forceY_trend; %detrends force

forceX_detrended_reflected = -1*forceX_detrended; %reflects
forceY_detrended_reflected = -1*forceY_detrended; %reflects

forceX_inv = forceX_detrended_reflected + forceX_trend; %adds trend
forceY_inv = forceY_detrended_reflected + forceY_trend; %adds trend

forceX_rec = -1*forceX_inv; %backreflects
forceY_rec = -1*forceY_inv; %backreflects

%% only for square =====
% forceX_rec =forceX;
% forceY_rec = forceY;
%% =====================

forceXY = sqrt(forceX_rec.^2+forceY_rec.^2); %XY calc

dispX   = (data(1,:)) / parameters.cal(5) * 10^-6 -1/ (parameters.xy_slope(1)*10^6)*lunamX; %calc disp x
dispY   = (data(2,:)) / parameters.cal(6) * 10^-6 -1/ (parameters.xy_slope(2)*10^6)*lunamY; %calc disp y
dispXY  = sqrt(dispX.^2+dispY.^2); %disp in xy

% plotyy(t,dispXY,t,forceXY);

% 
% figure, plot(dispX,'-'),hold on, plot(dispY,'-'),plot(dispXY,'-');
% yyaxis right ,plot(forceX_rec,'-','color',[0.4660, 0.6740, 0.1880]),hold on, plot(forceY_rec,'-','color',[0.3010, 0.7450, 0.9330]),plot(forceXY_rec,'-');
% legend('dispX','dispY','dispXY','forceX','forceY','forceXY');
% 
% figure, plot(t,dispXY), hold on, yyaxis right,plot(t,forceXY);
% legend('dispXY','forceXY');
%%
% 
d22 = designfilt('lowpassiir','FilterOrder',8, ...
    'HalfPowerFrequency',0.01,'DesignMethod','butter');

% 
% fhigh = filtfilt(d22,forceXY);
% 
% plot(fhigh);

%%


forceXY_trend = filtfilt(d2,forceXY); %calculates force trend
dispXY_trend = filtfilt(d2,dispXY); %calculates force trend

dispXY_det = dispXY-dispXY_trend; %detrends disp XY
forceXY_det = forceXY-forceXY_trend; %detrends force XY

ti = 32; % Time interval for stiffness calculation in s
n = fix(ti*sf); %chunk size
% freq=1; %frequency in hertz
    for i = 1:floor(length(forceXY)./n); %runs along chunk sizes
        
        dispChunk = dispXY_det(1+n*(i-1):n*i); %Gets displacement chunk
        forceChunk = forceXY_det(1+n*(i-1):n*i); %Gets force chunk
        
        [Gi freq2] = tfestimate(dispChunk,forceChunk,[],[],n,sf); %calculates tfe
       
        gammai     = mscohere(dispChunk,forceChunk,[],[],n,sf); %calculates coherence
        [trash val] = min(abs(freq2-freq)); %gets value at correct frequency
%         [acor,lag] = xcorr(forceChunk,dispChunk); %calculates autocorr
% [~,I] = max(abs(acor)); %lag index
% timeDiff(i) =1-mod( lag(I)./sf,1); %timediff
        
        Gphasei = Gi(val);
        gammaphasei = gammai(val);
        
        [trash val] = max(gammaphasei);
        G(i) = Gphasei(val);
        gamma(i) = gammaphasei(val);
    end
    
    
    K = abs(G);
%     figure,plot (K,'.-');
%     legend('K');
    %Reinf = K./K(2);
    %figure,plot(Reinf,'.-');legend('RelStiff');
    %figure, plot(gamma); legend('gamma');
    %figure, plot(timeDiff);
    
%     clear acor
%     clear lag
%     clear ~
%     clear I
%     clear timeDiff
%     clear Gi
%     clear freq2
%     clear gammai
%     clear trash
%     clear val
%     clear Gphasei
%     clear gammaphasei
%     clear G
%     clear gamma
    
    
    
    
    
    
%     save('constant3.mat','forceXY','dispXY')
end
