# Supplementary material for: The force loading rate drives cell mechanosensing through both reinforcement and cytoskeletal softening
Source: Nat Commun. 2021 Jul 9;12:4229. doi: 10.1038/s41467-021-24383-3 (PMC8270983; doi:10.1038/s41467-021-24383-3)
Supplement: Supplementary file 6 — Supplementary Software 1 [file 41467_2021_24383_MOESM6_ESM.zip › Codes for OT Data/DreadfulSoggyOmlette.m]

%% Created on 25-Feb-2019
%% @author: nchahare

function [time, time_tri, dslopes, slopes, medianLoadingrate, reinforcementTime] = DreadfulSoggyOmlette(dispXY, forceXY)

time = linspace(0,192,length(forceXY)); %creates time vector

dt = 192/32; %calculates number of lines, 2 lines in one square

y = forceXY(1:ceil(length(forceXY)))';
d2 = designfilt('lowpassiir','FilterOrder',8, ...
    'HalfPowerFrequency',0.001,'DesignMethod','butter'); %creates force filter for trend
y=filtfilt(d2,y);

disp = dispXY';

disp= filtfilt(d2,disp);

%% splitting into lines

delta = length(forceXY)/dt; %number of points in a triangle
for i = 1:dt %splits data into traingle chunks
    y_split(:,i) = y(((i-1)*delta + 1):(delta*i))';
    disp_split(:,i) = disp(((i-1)*delta + 1):(delta*i))';
    t_split(:,i) = time(((i-1)*delta + 1):(delta*i))';
%     
%     plot(t_split,y_split);
%     yyaxis right
%     plot(t_split,disp_split);
end


for i = 1:dt %splits data into traingle chunks
    y0 = y_split(:,i);
    x0 = t_split(:,i);
    XI = linspace(min(x0),max(x0),2);
    % obtain vector of 1-D look-up table "y" points
    YI = fitline( x0, y0, XI );
    
% 
%     plot(x0,y0,'-b',XI,YI,'-r')
%     drawnow

    timeline(2*i-1) = XI(1); 
    timeline(2*i) = XI(2);

    forceline(2*i-1) = YI(1); 
    forceline(2*i) = YI(2);
    
    slope(i) = abs((YI(2)-YI(1))/(XI(2)-XI(1)));
end

force_slope = median(slope)
%% 

for i = 1:dt %splits data into traingle chunks
    yd0 = disp_split(:,i);
    x0 = t_split(:,i);
    XI = linspace(min(x0),max(x0),2);
    % obtain vector of 1-D look-up table "y" points
    YI = fitline( x0, yd0, XI );
    
% 
%     plot(x0,yd0,'-b',XI,YI,'-r')
%     drawnow

    dtimeline(2*i-1) = XI(1); 
    dtimeline(2*i) = XI(2);
    time_tri(i) =  XI(1);

    displine(2*i-1) = YI(1); 
    displine(2*i) = YI(2);
    
    dslope(i) = abs((YI(2)-YI(1))/(XI(2)-XI(1)));
end


dslopes = dslope;

% figure(2);
% plot(time,y)
% hold on
% plot(timeline,forceline)
% 
% yyaxis right
% plot(time,disp)
% hold on
% plot(dtimeline,displine)


disp_slope = median(dslope)


th = (slope(1) + slope(2))*0.5*1.1;
index =  (slope > th); %calculates disp slopes indexes for condition
reinforcementTime = min(time_tri(index)) %gets the first one fulfilling condition

if isempty(reinforcementTime)
    reinforcementTime = 0;
end

medianLoadingrate = median(slope);


slopes = slope;

figure(1)
plot(time,forceXY,'-b')
hold on
plot(reinforcementTime*ones(1,100), linspace(min(forceXY),max(forceXY)))
xlabel('time (s)')
ylabel('Force (N)')
yyaxis right
plot(time,dispXY,'-r')
ylabel('Displacement (m)')

figure(2)
plot(time_tri,slope)
ylabel('Force slopes')
hold on
plot(reinforcementTime*ones(1,100), linspace(min(slope),max(slope)))

yyaxis right
plot(time_tri,dslope)
ylabel('Displacement Slopes')
title('Slopes together')

figure(3); 
plot(time_tri,dslopes,'-k');
ylabel('Displacement Slopes')
hold on
plot(time_tri, ones(1,length(time_tri)).*th,'-.r')
hold on
plot(reinforcementTime*ones(1,100), linspace(min(dslopes),max(dslopes)))
title('Slope with threshold criterion')


function [YI ] = fitline(x,y,XI)

p = polyfit(x,y,1);
YI(1) = p(1)*XI(1)+ p(2);
YI(2) = p(1)*XI(2)+ p(2);

end

end
