# Supplementary material for: The force loading rate drives cell mechanosensing through both reinforcement and cytoskeletal softening
Source: Nat Commun. 2021 Jul 9;12:4229. doi: 10.1038/s41467-021-24383-3 (PMC8270983; doi:10.1038/s41467-021-24383-3)
Supplement: Supplementary file 6 — Supplementary Software 1 [file 41467_2021_24383_MOESM6_ESM.zip › Codes for OT Data/FreshCrispyFries_square.m]

%% Created on 22-Feb-2019
%% @author: nchahare

function [time, time_tri, dslopes, slopes, medianLoadingrate, reinforcementTime] = FreshCrispyFries_square(dispXY, forceXY, freq )


sampling_freq = length(forceXY)/192; % always constant

time = linspace(0,length(forceXY)/sampling_freq,length(forceXY)); %creates time vector

dt = max(time)*freq*2; %calculates number of lines, 2 lines in one square

y = forceXY(1:ceil(length(forceXY)))';
d2 = designfilt('lowpassiir','FilterOrder',8, ...
    'HalfPowerFrequency',0.001,'DesignMethod','butter'); %creates force filter for trend
lunamXY_m = filtfilt(d2,forceXY);
lunamXY_fDiff = forceXY - lunamXY_m;
y = lunamXY_fDiff'; %detrended force

disp = dispXY';
d2 = designfilt('lowpassiir','FilterOrder',8, ...
    'HalfPowerFrequency',0.001,'DesignMethod','butter'); %creates disp filter for trend
dlunamXY_m = filtfilt(d2,dispXY);
dlunamXY_fDiff = dispXY - dlunamXY_m;
disp = dlunamXY_fDiff'; %detrended disp

%% splitting into lines

delta = length(forceXY)/dt; %number of points in a triangle
for i = 1:dt %splits data into traingle chunks
    y_split(:,i) = y(((i-1)*delta + 1):(delta*i))';
    disp_split(:,i) = disp(((i-1)*delta + 1):(delta*i))';
    t_split(:,i) = time(((i-1)*delta + 1):(delta*i))';
end


%% fitting individual line Force

for i = 1:dt %runs along all triangles, fits the slopes, 
y0 = y_split(:,i);
x0 = t_split(:,i);
XI = linspace(min(x0),max(x0),384/dt + 1);
% obtain vector of 1-D look-up table "y" points
YI = fitline( x0, y0, XI );

% figure
% plot(x0,y0)
% hold on
% plot(XI,YI)
% 
% drawnow

points(2*i-1,1) = XI(1); 
points(2*i,1) = XI(2);

points(2*i-1,2) = YI(1); 
points(2*i,2) = YI(2);

end


% calculates the slopes
c = 0; i = 0;
while 2*i < length(points(:,1))-2
    c = c + 1;
    i = i + 1;
    slope(c) = (points(2*i+1,2)-points(2*i,2))/(points(2*i+1,1)-points(2*i,1));  %slope of going up
    oslope(c) = (points(2*i-1,2)-points(2*i,2))/(points(2*i-1,1)-points(2*i,1)); %slope of the constant
    time_tri(c) = points(2*i,1);


end

slopes = abs(slope);

medianLoadingrate = median(slopes);


%% fitting individual line disp

for i = 1:dt %runs along all square, fits the slopes, 
yd0 = disp_split(:,i);
x0 = t_split(:,i);
XI = linspace(min(x0),max(x0),384/dt + 1);
% obtain vector of 1-D look-up table "y" points
YI = fitline( x0, yd0, XI );

% plot(x0,yd0)
% hold on
% plot(XI,YI)
% drawnow

dpoints(2*i-1,1) = XI(1); 
dpoints(2*i,1) = XI(2);

dpoints(2*i-1,2) = YI(1); 
dpoints(2*i,2) = YI(2);

end

% calculates the slopes
c = 0; i = 0;
while 2*i < length(dpoints(:,1))-2
    c = c + 1;
    i = i + 1;
    dslope(c) = (dpoints(2*i+1,2)-dpoints(2*i,2))/(dpoints(2*i+1,1)-dpoints(2*i,1));
    doslope(c) = (dpoints(2*i-1,2)-dpoints(2*i,2))/(dpoints(2*i-1,1)-dpoints(2*i,1));

end


dslopes = abs(dslope)

th = ((dslopes(1) + dslopes(2))*0.5*0.9);
index =  (dslopes < th); %calculates disp slopes indexes for condition
reinforcementTime = min(time_tri(index)) %gets the first one fulfilling condition

if isempty(reinforcementTime)
    reinforcementTime = 0;
end
figure(1); 
plot(time,forceXY,'-b')
hold on
plot(reinforcementTime*ones(1,100), linspace(min(forceXY),max(forceXY)))
xlabel('time (s)')
ylabel('Force (N)')
yyaxis right
plot(time,dispXY,'-r')
ylabel('Displacement (m)')

figure(2); 
plot(time_tri,dslopes)
ylabel('Displacement slopes')
yyaxis right
plot(time_tri,slopes)
ylabel('Force slopes')
hold on
plot(reinforcementTime*ones(1,100), linspace(min(slopes),max(slopes)))

figure(3);
plot(time_tri,dslopes,'-k');
xlabel('time')
ylabel('Displacement slopes')
hold on
plot(time_tri, ones(1,length(time_tri)).*th,'-.r')
hold on
plot(reinforcementTime*ones(1,100), linspace(min(slopes),max(slopes)))
title('Slopes with threshold criterion')

% figure(2); 
% plot(time,y,'-b')
% hold on
% plot(points(:,1),points(:,2),'-r')
% xlabel('time (s)')
% ylabel('Force (N)')
% title('Force with fit')
% 
% figure(3); 
% plot(time_tri,slopes,'-k');
% title('Slopes of force')

% figure(4); plot(time,disp,'-b')
% hold on
% plot(dpoints(:,1),dpoints(:,2),'-r')
% title('Displacement with fit')
% 
% figure(5); 
% plot(time_tri,dslopes,'-k');
% title('Slopes of displacement')


function [YI ] = fitline(x,y,XI)

p = polyfit(x,y,1);
YI(1) = p(1)*XI(1)+ p(2);
YI(2) = p(1)*XI(2)+ p(2);

end


end
