# Supplementary material for: The force loading rate drives cell mechanosensing through both reinforcement and cytoskeletal softening
Source: Nat Commun. 2021 Jul 9;12:4229. doi: 10.1038/s41467-021-24383-3 (PMC8270983; doi:10.1038/s41467-021-24383-3)
Supplement: Supplementary file 6 — Supplementary Software 1 [file 41467_2021_24383_MOESM6_ESM.zip › Codes for OT Data/response_function_set_1017/Timelapse.xml]

<!-- Warning: this comment is an OME-XML metadata block, which contains
crucial dimensional parameters and other important metadata. Please edit
cautiously (if at all), and back up the original data before doing so.
For more information, see the OME-TIFF web site:
http://www.openmicroscopy.org/site/support/ome-model/ome-tiff/ -->
<OME xmlns="http://www.openmicroscopy.org/Schemas/OME/2016-06" 
	xmlns:xsi="http://www.w3.org/2001/XMLSchema-instance" 
	xsi:schemaLocation="http://www.openmicroscopy.org/Schemas/OME/2016-06 http://www.openmicroscopy.org/Schemas/OME/2016-06/ome.xsd">
<Instrument ID="Instrument:0">
<Microscope Manufacturer="Nikon" Model="Eclipse Ti-E" Type="Inverted"/>
<Laser ID="Laser:405" Manufacturer="3i" Wavelength="405"/>
<Laser ID="Laser:445" Manufacturer="3i" Wavelength="445"/>
<Laser ID="Laser:488" Manufacturer="3i" Wavelength="488"/>
<Laser ID="Laser:561" Manufacturer="3i" Wavelength="561"/>
<Laser ID="Laser:640" Manufacturer="3i" Wavelength="640"/>
<Detector ID="Detector:0" Manufacturer="Hamamatsu " Type="CCD" Model="Orca-Flash4.0V2"/>
<Detector ID="Detector:1" Manufacturer="Basler" Type="CMOS" Model="acA 1920 - 155um"/>
<Objective ID="Objective:60W" CalibratedMagnification="60" LensNA="1.2" Immersion="Water" Manufacturer="Nikon" Model="CFI Plan Apo" WorkingDistance="0.30" WorkingDistanceUnit="mm" Correction="PlanApo"/>
<Objective ID="Objective:60Oil" CalibratedMagnification="60" LensNA="1.4" Immersion="Oil" Manufacturer="Nikon" Model="CFI Plan Apo Lambda" WorkingDistance="0.13" WorkingDistanceUnit="mm" Correction="PlanApo"/>

</Instrument>
<Image	ID="Image:0" Name="Timelapse.tif">
<AcquisitionDate>2018-10-26T20:46:17</AcquisitionDate>
<Pixels BigEndian="true" 
			DimensionOrder="XYZCT" ID="Pixels:0" 
			Interleaved="false" 
			SignificantBits="16" 
			SizeC="2" 
			SizeT="6" 
			SizeX="2048" 
			SizeY="2048" 
			SizeZ="1" 
			Type="uint16"
PhysicalSizeX="0.107799998"
PhysicalSizeY="0.107799998"
PhysicalSizeZ="1.000000"><Channel ID="Channel:0" Name="c488s" SamplesPerPixel="1"
ExcitationWavelength="488" EmissionWavelength="509" Color="16711935" IlluminationType="Other" AcquisitionMode="Other">
<DetectorSettings ID="Detector:0" Gain="-1" AmplificationGain="-1" Integration="1" Binning="1x1"/>
</Channel><Channel ID="Channel:1" Name="bright" SamplesPerPixel="1"
ExcitationWavelength="488" EmissionWavelength="509" Color="16711935" IlluminationType="Other" AcquisitionMode="Other">
<DetectorSettings ID="Detector:0" Gain="-1" AmplificationGain="-1" Integration="1" Binning="1x1"/>
</Channel><TiffData FirstC="0" FirstZ="0" FirstT="0" IFD="0" PlaneCount="1"/> 
 <TiffData FirstC="1" FirstZ="0" FirstT="0" IFD="1" PlaneCount="1"/> 
 <TiffData FirstC="0" FirstZ="0" FirstT="1" IFD="2" PlaneCount="1"/> 
 <TiffData FirstC="1" FirstZ="0" FirstT="1" IFD="3" PlaneCount="1"/> 
 <TiffData FirstC="0" FirstZ="0" FirstT="2" IFD="4" PlaneCount="1"/> 
 <TiffData FirstC="1" FirstZ="0" FirstT="2" IFD="5" PlaneCount="1"/> 
 <TiffData FirstC="0" FirstZ="0" FirstT="3" IFD="6" PlaneCount="1"/> 
 <TiffData FirstC="1" FirstZ="0" FirstT="3" IFD="7" PlaneCount="1"/> 
 <TiffData FirstC="0" FirstZ="0" FirstT="4" IFD="8" PlaneCount="1"/> 
 <TiffData FirstC="1" FirstZ="0" FirstT="4" IFD="9" PlaneCount="1"/> 
 <TiffData FirstC="0" FirstZ="0" FirstT="5" IFD="10" PlaneCount="1"/> 
 <TiffData FirstC="1" FirstZ="0" FirstT="5" IFD="11" PlaneCount="1"/> 
<!-- Warning: this comment is an OME-XML metadata block, which contains
crucial dimensional parameters and other important metadata. Please edit
cautiously (if at all), and back up the original data before doing so.
For more information, see the OME-TIFF web site:
http://www.openmicroscopy.org/site/support/ome-model/ome-tiff/ -->
<OME xmlns="http://www.openmicroscopy.org/Schemas/OME/2016-06" 
	xmlns:xsi="http://www.w3.org/2001/XMLSchema-instance" 
	xsi:schemaLocation="http://www.openmicroscopy.org/Schemas/OME/2016-06 http://www.openmicroscopy.org/Schemas/OME/2016-06/ome.xsd">
<Instrument ID="Instrument:0">
<Microscope Manufacturer="Nikon" Model="Eclipse Ti-E" Type="Inverted"/>
<Laser ID="Laser:405" Manufacturer="3i" Wavelength="405"/>
<Laser ID="Laser:445" Manufacturer="3i" Wavelength="445"/>
<Laser ID="Laser:488" Manufacturer="3i" Wavelength="488"/>
<Laser ID="Laser:561" Manufacturer="3i" Wavelength="561"/>
<Laser ID="Laser:640" Manufacturer="3i" Wavelength="640"/>
<Detector ID="Detector:0" Manufacturer="Hamamatsu " Type="CCD" Model="Orca-Flash4.0V2"/>
<Detector ID="Detector:1" Manufacturer="Basler" Type="CMOS" Model="acA 1920 - 155um"/>
<Objective ID="Objective:60W" CalibratedMagnification="60" LensNA="1.2" Immersion="Water" Manufacturer="Nikon" Model="CFI Plan Apo" WorkingDistance="0.30" WorkingDistanceUnit="mm" Correction="PlanApo"/>
<Objective ID="Objective:60Oil" CalibratedMagnification="60" LensNA="1.4" Immersion="Oil" Manufacturer="Nikon" Model="CFI Plan Apo Lambda" WorkingDistance="0.13" WorkingDistanceUnit="mm" Correction="PlanApo"/>

</Instrument>
<Image	ID="Image:0" Name="Timelapse.tif">
<AcquisitionDate>2018-10-26T20:40:29</AcquisitionDate>
<Pixels BigEndian="true" 
			DimensionOrder="XYZCT" ID="Pixels:0" 
			Interleaved="false" 
			SignificantBits="16" 
			SizeC="2" 
			SizeT="6" 
			SizeX="2048" 
			SizeY="2048" 
			SizeZ="1" 
			Type="uint16"
PhysicalSizeX="0.107799998"
PhysicalSizeY="0.107799998"
PhysicalSizeZ="1.000000"><Channel ID="Channel:0" Name="c488s" SamplesPerPixel="1"
ExcitationWavelength="488" EmissionWavelength="509" Color="16711935" IlluminationType="Other" AcquisitionMode="Other">
<DetectorSettings ID="Detector:0" Gain="-1" AmplificationGain="-1" Integration="1" Binning="1x1"/>
</Channel><Channel ID="Channel:1" Name="bright" SamplesPerPixel="1"
ExcitationWavelength="488" EmissionWavelength="509" Color="16711935" IlluminationType="Other" AcquisitionMode="Other">
<DetectorSettings ID="Detector:0" Gain="-1" AmplificationGain="-1" Integration="1" Binning="1x1"/>
</Channel><TiffData FirstC="0" FirstZ="0" FirstT="0" IFD="0" PlaneCount="1"/> 
 <TiffData FirstC="1" FirstZ="0" FirstT="0" IFD="1" PlaneCount="1"/> 
 <TiffData FirstC="0" FirstZ="0" FirstT="1" IFD="2" PlaneCount="1"/> 
 <TiffData FirstC="1" FirstZ="0" FirstT="1" IFD="3" PlaneCount="1"/> 
 <TiffData FirstC="0" FirstZ="0" FirstT="2" IFD="4" PlaneCount="1"/> 
 <TiffData FirstC="1" FirstZ="0" FirstT="2" IFD="5" PlaneCount="1"/> 
 <TiffData FirstC="0" FirstZ="0" FirstT="3" IFD="6" PlaneCount="1"/> 
 <TiffData FirstC="1" FirstZ="0" FirstT="3" IFD="7" PlaneCount="1"/> 
 <TiffData FirstC="0" FirstZ="0" FirstT="4" IFD="8" PlaneCount="1"/> 
 <TiffData FirstC="1" FirstZ="0" FirstT="4" IFD="9" PlaneCount="1"/> 
 <TiffData FirstC="0" FirstZ="0" FirstT="5" IFD="10" PlaneCount="1"/> 
 <TiffData FirstC="1" FirstZ="0" FirstT="5" IFD="11" PlaneCount="1"/> 
<!-- Warning: this comment is an OME-XML metadata block, which contains
crucial dimensional parameters and other important metadata. Please edit
cautiously (if at all), and back up the original data before doing so.
For more information, see the OME-TIFF web site:
http://www.openmicroscopy.org/site/support/ome-model/ome-tiff/ -->
<OME xmlns="http://www.openmicroscopy.org/Schemas/OME/2016-06" 
	xmlns:xsi="http://www.w3.org/2001/XMLSchema-instance" 
	xsi:schemaLocation="http://www.openmicroscopy.org/Schemas/OME/2016-06 http://www.openmicroscopy.org/Schemas/OME/2016-06/ome.xsd">
<Instrument ID="Instrument:0">
<Microscope Manufacturer="Nikon" Model="Eclipse Ti-E" Type="Inverted"/>
<Laser ID="Laser:405" Manufacturer="3i" Wavelength="405"/>
<Laser ID="Laser:445" Manufacturer="3i" Wavelength="445"/>
<Laser ID="Laser:488" Manufacturer="3i" Wavelength="488"/>
<Laser ID="Laser:561" Manufacturer="3i" Wavelength="561"/>
<Laser ID="Laser:640" Manufacturer="3i" Wavelength="640"/>
<Detector ID="Detector:0" Manufacturer="Hamamatsu " Type="CCD" Model="Orca-Flash4.0V2"/>
<Detector ID="Detector:1" Manufacturer="Basler" Type="CMOS" Model="acA 1920 - 155um"/>
<Objective ID="Objective:60W" CalibratedMagnification="60" LensNA="1.2" Immersion="Water" Manufacturer="Nikon" Model="CFI Plan Apo" WorkingDistance="0.30" WorkingDistanceUnit="mm" Correction="PlanApo"/>
<Objective ID="Objective:60Oil" CalibratedMagnification="60" LensNA="1.4" Immersion="Oil" Manufacturer="Nikon" Model="CFI Plan Apo Lambda" WorkingDistance="0.13" WorkingDistanceUnit="mm" Correction="PlanApo"/>

</Instrument>
<Image	ID="Image:0" Name="Timelapse.tif">
<AcquisitionDate>2018-10-26T20:34:16</AcquisitionDate>
<Pixels BigEndian="true" 
			DimensionOrder="XYZCT" ID="Pixels:0" 
			Interleaved="false" 
			SignificantBits="16" 
			SizeC="2" 
			SizeT="6" 
			SizeX="2048" 
			SizeY="2048" 
			SizeZ="1" 
			Type="uint16"
PhysicalSizeX="0.107799998"
PhysicalSizeY="0.107799998"
PhysicalSizeZ="1.000000"><Channel ID="Channel:0" Name="c488s" SamplesPerPixel="1"
ExcitationWavelength="488" EmissionWavelength="509" Color="16711935" IlluminationType="Other" AcquisitionMode="Other">
<DetectorSettings ID="Detector:0" Gain="-1" AmplificationGain="-1" Integration="1" Binning="1x1"/>
</Channel><Channel ID="Channel:1" Name="bright" SamplesPerPixel="1"
ExcitationWavelength="488" EmissionWavelength="509" Color="16711935" IlluminationType="Other" AcquisitionMode="Other">
<DetectorSettings ID="Detector:0" Gain="-1" AmplificationGain="-1" Integration="1" Binning="1x1"/>
</Channel><TiffData FirstC="0" FirstZ="0" FirstT="0" IFD="0" PlaneCount="1"/> 
 <TiffData FirstC="1" FirstZ="0" FirstT="0" IFD="1" PlaneCount="1"/> 
 <TiffData FirstC="0" FirstZ="0" FirstT="1" IFD="2" PlaneCount="1"/> 
 <TiffData FirstC="1" FirstZ="0" FirstT="1" IFD="3" PlaneCount="1"/> 
 <TiffData FirstC="0" FirstZ="0" FirstT="2" IFD="4" PlaneCount="1"/> 
 <TiffData FirstC="1" FirstZ="0" FirstT="2" IFD="5" PlaneCount="1"/> 
 <TiffData FirstC="0" FirstZ="0" FirstT="3" IFD="6" PlaneCount="1"/> 
 <TiffData FirstC="1" FirstZ="0" FirstT="3" IFD="7" PlaneCount="1"/> 
 <TiffData FirstC="0" FirstZ="0" FirstT="4" IFD="8" PlaneCount="1"/> 
 <TiffData FirstC="1" FirstZ="0" FirstT="4" IFD="9" PlaneCount="1"/> 
 <TiffData FirstC="0" FirstZ="0" FirstT="5" IFD="10" PlaneCount="1"/> 
 <TiffData FirstC="1" FirstZ="0" FirstT="5" IFD="11" PlaneCount="1"/> 
<Plane DeltaT="0" DeltaTUnit="s" ExposureTime="300" ExposureTimeUnit="ms" PositionZ="-1.7178" PositionZUnit="reference frame" TheC="0" TheT="0" TheZ="0"/> 
 <Plane DeltaT="502" DeltaTUnit="s" ExposureTime="300" ExposureTimeUnit="ms" PositionZ="-1.7178" PositionZUnit="reference frame" TheC="1" TheT="0" TheZ="0"/> 
 <Plane DeltaT="42989" DeltaTUnit="s" ExposureTime="300" ExposureTimeUnit="ms" PositionZ="-1.7178" PositionZUnit="reference frame" TheC="0" TheT="1" TheZ="0"/> 
 <Plane DeltaT="43471" DeltaTUnit="s" ExposureTime="300" ExposureTimeUnit="ms" PositionZ="-1.7178" PositionZUnit="reference frame" TheC="1" TheT="1" TheZ="0"/> 
 <Plane DeltaT="85794" DeltaTUnit="s" ExposureTime="300" ExposureTimeUnit="ms" PositionZ="-1.7178" PositionZUnit="reference frame" TheC="0" TheT="2" TheZ="0"/> 
 <Plane DeltaT="86289" DeltaTUnit="s" ExposureTime="300" ExposureTimeUnit="ms" PositionZ="-1.7178" PositionZUnit="reference frame" TheC="1" TheT="2" TheZ="0"/> 
 <Plane DeltaT="128583" DeltaTUnit="s" ExposureTime="300" ExposureTimeUnit="ms" PositionZ="-1.7178" PositionZUnit="reference frame" TheC="0" TheT="3" TheZ="0"/> 
 <Plane DeltaT="129065" DeltaTUnit="s" ExposureTime="300" ExposureTimeUnit="ms" PositionZ="-1.7178" PositionZUnit="reference frame" TheC="1" TheT="3" TheZ="0"/> 
 <Plane DeltaT="171584" DeltaTUnit="s" ExposureTime="300" ExposureTimeUnit="ms" PositionZ="-1.7178" PositionZUnit="reference frame" TheC="0" TheT="4" TheZ="0"/> 
 <Plane DeltaT="172080" DeltaTUnit="s" ExposureTime="300" ExposureTimeUnit="ms" PositionZ="-1.7178" PositionZUnit="reference frame" TheC="1" TheT="4" TheZ="0"/> 
 <Plane DeltaT="214568" DeltaTUnit="s" ExposureTime="300" ExposureTimeUnit="ms" PositionZ="-1.7178" PositionZUnit="reference frame" TheC="0" TheT="5" TheZ="0"/> 
 <Plane DeltaT="215063" DeltaTUnit="s" ExposureTime="300" ExposureTimeUnit="ms" PositionZ="-1.7178" PositionZUnit="reference frame" TheC="1" TheT="5" TheZ="0"/> 
</Pixels>
	</Image>
</OME></Pixels>
	</Image>
</OME></Pixels>
	</Image>
</OME>
