# Supplementary material for: The force loading rate drives cell mechanosensing through both reinforcement and cytoskeletal softening
Source: Nat Commun. 2021 Jul 9;12:4229. doi: 10.1038/s41467-021-24383-3 (PMC8270983; doi:10.1038/s41467-021-24383-3)
Supplement: Supplementary file 6 — Supplementary Software 1 [file 41467_2021_24383_MOESM6_ESM.zip › Codes for OT Data/StaleCrispyBurger_butRare.m]

%% Created on 30-Jan-2019
%% @author: nchahare

%% inputs
% For triangles
% forceXY
% dispXY
% freq

%% output

% 1. median slope of all abs slopes force (medianLoadingrate)
% 2. rf starting time = 0.9*(average of first two slopes of displacement) (reinforcementTime)
% 3. slope vector force 
% 4. dslope vector of displacement
% 5. time_tri is triangle time
% 6. time 

function [time, time_tri, dslopes, slopes, medianLoadingrate, reinforcementTime, RMS] = StaleCrispyBurger_butRare(dispXY, forceXY, freq )


sampling_freq = length(forceXY)/192; % always constant

time = linspace(0,length(forceXY)/sampling_freq,length(forceXY)); %creates time vector

dt = max(time)*freq; %calculates number of triangles

y = forceXY(1:ceil(length(forceXY)))';
d2 = designfilt('lowpassiir','FilterOrder',8, ...
    'HalfPowerFrequency',0.001,'DesignMethod','butter'); %creates force filter for trend
lunamXY_m = filtfilt(d2,forceXY);
lunamXY_fDiff = forceXY - lunamXY_m;
y = lunamXY_fDiff'; %detrended force

disp = dispXY';
d2 = designfilt('lowpassiir','FilterOrder',8, ...
    'HalfPowerFrequency',0.001,'DesignMethod','butter'); %creates disp filter for trend
dlunamXY_m = filtfilt(d2,dispXY);
dlunamXY_fDiff = dispXY - dlunamXY_m;
disp = dlunamXY_fDiff'; %detrended disp

%% splitting into triangles

delta = length(forceXY)/dt; %number of points in a triangle
for i = 1:dt %splits data into traingle chunks
    y_split(:,i) = y(((i-1)*delta + 1):(delta*i))';
    disp_split(:,i) = disp(((i-1)*delta + 1):(delta*i))';

    t_split(:,i) = time(((i-1)*delta + 1):(delta*i))';
    
end

%% fitting individual triangle Force
RMS = []
for i = 1:dt %runs along all triangles, fits the slopes, 
y = y_split(:,i);
x = t_split(:,i);
XI = linspace(min(x),max(x),3);
% obtain vector of 1-D look-up table "y" points
[YI RS] = lsq_lut_piecewise( x, y, XI );
PData{i,1} = [x y];
PData{i,2} = [XI' YI];
RMS = [RMS RS];
% plot(x,y,'.',XI,YI,'-')
% legend('experimental data (x,y(x))','fit points (XI,YI)')
% title('Piecewise fitting')
% drawnow
% saveas(gcf,[num2str(i) '.png'])
% pause

slopes(2*i-1) = abs((YI(2)-YI(1))/(XI(2)-XI(1))); %positive slope (abs)
slopes(2*i) = abs((YI(3)-YI(2))/(XI(3)-XI(2))); %negative slope (abs)

disp(['Running Force ...', num2str(i)]);
end

%% fitting individual triangle displacement

for i = 1:dt %runs along all triangles, fits the slopes
y = disp_split(:,i);
x = t_split(:,i);
XI = linspace(min(x),max(x),3);
% obtain vector of 1-D look-up table "y" points
[YI RS] = lsq_lut_piecewise( x, y, XI );

% plot(x,y,'.',XI,YI,'-')
% legend('experimental data (x,y(x))','fit points (XI,YI)')
% title('Piecewise fitting')
% drawnow
% saveas(gcf,[num2str(i) '.png'])

dslopes(2*i-1) = abs((YI(2)-YI(1))/(XI(2)-XI(1))); %+slope (abs)
dslopes(2*i) = abs((YI(3)-YI(2))/(XI(3)-XI(2))); %-slope (abs)
time_tri(2*i-1) = XI(1); %time calc +
time_tri(2*i) = XI(2); %time calc - 

disp(['Running Displacement ...', num2str(i)]);

end

medianLoadingrate = median(slopes) %calculates median slope force


th = (dslopes(1) + dslopes(2))*0.5*0.9;
index =  (dslopes < th); %calculates disp slopes indexes for condition


reinforcementTime = min(time_tri(index)) %gets the first one fulfilling condition

if length(reinforcementTime) == 0;
    reinforcementTime = 0
end


RMS = median(RMS)

save('AAAAAAAAAAAAAAAAAAAAA.mat','PData')
% figure
% plot(time_tri(1:32),dslopes(1:32))
% hold on
% plot(reinforcementTime*ones(1,100), linspace(min(dslopes(1:32)),max(dslopes(1:32))))
% 
% yyaxis right
% 
% plot(time_tri(1:32),slopes(1:32))

% figure(1)
% plot(time,forceXY,'-b')
% hold on
% plot(reinforcementTime*ones(1,100), linspace(min(forceXY),max(forceXY)))
% xlabel('time (s)')
% ylabel('Force (N)')
% yyaxis right
% plot(time,dispXY,'-r')
% ylabel('Displacement (m)')
% 
% figure(2)
% plot(time_tri,dslopes)
% ylabel('Displacement slopes')
% yyaxis right
% plot(time_tri,slopes)
% ylabel('Force slopes')
% hold on
% plot(reinforcementTime*ones(1,100), linspace(min(slopes),max(slopes)))
% 
% 
% figure(3); 
% plot(time_tri,dslopes,'-k');
% ylabel('Displacement Slopes')
% hold on
% plot(time_tri, ones(1,length(time_tri)).*th,'-.r')
% hold on
% plot(reinforcementTime*ones(1,100), linspace(min(dslopes),max(dslopes)))
% title('Slope with threshold criterion')

    
    
    function [ YI RS ] = lsq_lut_piecewise( x, y, XI )
% LSQ_LUT_PIECEWISE Piecewise linear interpolation for 1-D interpolation (table lookup)
%   YI = lsq_lut_piecewise( x, y, XI ) obtain optimal (least-square sense)
%   vector to be used with linear interpolation routine.
%   The target is finding Y given X the minimization of function 
%           f = |y-interp1(XI,YI,x)|^2
%   
%   INPUT
%       x measured data vector
%       y measured data vector
%       XI break points of 1-D table
%
%   OUTPUT
%       YI interpolation points of 1-D table
%           y = interp1(XI,YI,x)
%
if size(x,2) ~= 1
    error('Vector x must have dimension n x 1.');   
elseif size(y,2) ~= 1
    error('Vector y must have dimension n x 1.');    
elseif size(x,1) ~= size(y,1)
    error('Vector x and y must have dimension n x 1.'); 
end
% matrix defined by x measurements
A = sparse([]); 
% vector for y measurements
Y = []; 
for j=2:length(XI)
    
    % get index of points in bin [XI(j-1) XI(j)]
    ix = x>=XI(j-1) & x<XI(j);
    
    % check if we have data points in bin
    if ~any(ix)
        warning(sprintf('Bin [%f %f] has no data points, check estimation. Please re-define X vector accordingly.',XI(j-1),XI(j)));
    end
    
    % get x and y data subset
    x_ = x(ix);
    y_ = y(ix);
    
    % create temporary matrix to be added to A
    tmp = [(( -x_+XI(j-1) ) / ( XI(j)-XI(j-1) ) + 1) (( x_-XI(j-1) ) / ( XI(j)-XI(j-1) ))];
    
    % build matrix of measurement with constraints
    [m1,n1]=size(A);
    [m2,n2]=size(tmp);
    A = [[A zeros(m1,n2-1)];[zeros(m2,n1-1) tmp]];
    
    % concatenate y measurements of bin
    Y = [Y; y_];
end
% obtain least-squares Y estimation
YI=A\Y;

    ind = (x<XI(2));
ind(ind == 0 ) = [];
Ax = x(1:length(ind));Ay = y(1:length(ind));
Axf = linspace(XI(1),XI(2),length(Ax))'; Ayf = linspace(YI(1),YI(2),length(Ay))';
Bx = x(length(ind)+1:end);By = y(length(ind)+1:end);
Bxf = linspace(XI(2),XI(3),length(Bx))'; Byf = linspace(YI(2),YI(3),length(By))';

RS = [rmse(Ay,Ayf) rmse(By,Byf)];


function RS = rmse(y,f)
e = y - f;
ybar = sum(y)/length(y);
SST = sum((y - ybar).^2); SSR = sum(e.^2);
RS = 1-SSR/SST;
end
    
    
    end


end
