# Supplementary material for: The force loading rate drives cell mechanosensing through both reinforcement and cytoskeletal softening
Source: Nat Commun. 2021 Jul 9;12:4229. doi: 10.1038/s41467-021-24383-3 (PMC8270983; doi:10.1038/s41467-021-24383-3)
Supplement: Supplementary file 6 — Supplementary Software 1 [file 41467_2021_24383_MOESM6_ESM.zip › Codes for clutch model/koffcb.m]

function koff = koffcb(f,ion)
% Calculates koff as a function of force for a5b1 integrins (kong et al.
% JCB). Force in N, koff in s-1.

f = abs(f);

a = 0.*f;
b = 0.*f;

switch ion;
    
    case 'mg';
    
    a(f <= 13.2e-12) = 0.1905;
    b(f <= 13.2e-12) = 2.333e+011;
    
    a(f > 30e-12) = 0.04527;
    b(f > 30e-12) = 7.251e+010;
    
    a(a ==0) = 30.94;
    b(b ==0) = -1.489e+011;
    
    koff = a.*exp(b.*f);
    
    case 'mn';
    
    %     a(f <= 32.8e-12) = 6.237;
    %     b(f <= 32.8e-12) = -0.1466e12;
    %
    %     a(f > 32.8e-12) = 0.04137;
    %     b(f > 32.8e-12) = 5.262e+010;
    
    a = 11.27;       % 16.67; %
    b = -1.601e+011; %-1.945e11;
    c = 0.0008882;   % 0.001442;
    d = 1.225e+011;  % 1.356e11;
    koff = a.*exp(b.*f) + c.*exp(d.*f);
    
    case 'cm'; %Custom curve to fit data
    
    c = 0.0008882;   % 0.001442;
    d = 1.225e+011;  % 1.356e11;
    a = 11.27;       % 16.67; %
    b = -1.601e+011; %-1.945e11;
    g = 1000; % Increase in koff at zero force wrt mn ion.
    fend = 0.15e-12; % Force at which the added curve vanishes.
    h = -log(0.1./g)./fend;
    
    % b = -1.75e11;
    % a = -(c.*d./b)*exp((d-b).*34e-12);
    koff = a.*exp(b.*f) + c.*exp(d.*f) + g.*exp(-h.*f);
    
    case 'b3' % Data for b3 integrin
        
    a =      0.4012; 
    b = -3.488e+010; 
    c =   0.0004173;  
    d =  1.824e+011;
    
    koff = a.*exp(b.*f) + c.*exp(d.*f);
    
    case 'b3cm' % Data for b3 integrin, custom
        
    a =      0.4012; 
    b = -3.488e+010; 
    c =   0.0004173;  
    d =  1.824e+011;
        g = 300; % Increase in koff at zero force wrt mn ion.
    fend = 0.15e-12; % Force at which the added curve vanishes.
    h = -log(0.1./g)./fend;
    
    koff = a.*exp(b.*f) + c.*exp(d.*f) + g.*exp(-h.*f);
end;


end
