# Supplementary material for: The force loading rate drives cell mechanosensing through both reinforcement and cytoskeletal softening
Source: Nat Commun. 2021 Jul 9;12:4229. doi: 10.1038/s41467-021-24383-3 (PMC8270983; doi:10.1038/s41467-021-24383-3)
Supplement: Supplementary file 8 — Source Data [file 41467_2021_24383_MOESM8_ESM.xlsx]

## Sheet: Figure 1
Panel 1b			1e - YAP							1e- Pax							1f- YAP						1f- pax								1g- YAP							1g- pax							1h- YAP
0.6 kPa	glass		Sq	2 Hz	1 Hz	0.5 Hz	0.25 Hz	0.125 Hz	Ns	Sq	2 Hz	1 Hz	0.5 Hz	0.25 Hz	0.125 Hz	Ns	Sq	2 Hz	1 Hz	0.5 Hz	0.25 Hz	0.125 Hz	Ns	Sq	2 Hz	1 Hz	0.5 Hz	0.25 Hz	0.125 Hz	Ns	Sq	2 Hz	1 Hz	0.5 Hz	0.25 Hz	0.125 Hz	Ns	Sq	2 Hz	1 Hz	0.5 Hz	0.25 Hz	0.125 Hz	Ns	Sq	2 Hz	1 Hz	0.5 Hz	0.25 Hz
27.0824	32.4993		1.2581	1.8264	1.6954	1.1667	1.2263	1.5462	1.3812	1.839	2.5556	1.041	0.9571	1.4319	1.1148	0.7263	1.1739	1.9823	1.4061	1.4988	1.5503	1.4938	1.1147	0.9145	2.264	2.1873	2.8656	1.72	1.2069	0.7113	0.9728	1.1611	1.732	0.9829	1.2875	1.2282	1.1926	0.7428	0.974	2.7226	1.3839	0.8399	0.9145	0.5855	0.9267	1.2574	2.1705	1.393	1.2331
41.4198	19.9557		1.092	1.5131	1.6633	1.1489	1.7692	1.5645	1.1625	1.0162	2.1973	2.0189	1.1069	1.0116	1.5208	0.9797	1.2065	1.273	1.7176	0.9341	1.246	1.3735	1.0666	1.7361	1.4928	1.686	1.6806	0.9951	1.0299	0.841	1.4853	1.3776	2.3098	1.2622	1.2058	2.0137	0.9412	0.8933	1.3022	2.1428	3.5543	0.922	1.2922	0.6396	1.3159	1.1061	1.7872	1.419	1.2768
6.01815	24.9991		1.8683	1.8488	1.8895	1.0503	1.8231	1.6978	1.1714	0.9743	1.7612	1.3796	1.5358	1.5577	1.5713	0.8134	1.6957	1.7462	1.3359	1.9207	1.1468	1.9858	1.2719	1.1492	1.3305	2.5381	1.3979	1.1524	1.3742	0.5708	1.1129	1.4337	1.9213	1.2841	1.0762	1.3793	1.1063	0.7697	1.5717	2.5875	1.849	0.9646	1.2474	0.9969	0.9112	0.9949	1.5087	1.042	1.2543
41.0346	32.4993		1.6974	1.3571	2.2056	1.1634	0.8306	1.5204	0.7846	1.448	2.1733	0.7421	1.5186	0.9869	1.0714	0.7468	1.61	1.7964	1.4328	1.341	1.2036	1.423	1.3109	1.973	1.5326	2.3317	2.4718	1.209	0.827	0.9775	1.3006	1.3176	1.9265	1.4946	1.34	1.2417	1.1514	0.7765	0.8288	2.694	1.8934	1.1388	1.3778	0.5948	1.0795	1.242	1.4629	0.8833	1.4063
27.6354	33.333		1.2065	2.2662	1.4346	1.1314	1.3049	1.6042	0.955	1.2234	1.3025	2.121	1.558	1.5387	1.9228	0.7238	1.3612	1.673	1.1859	1.0346	1.2877	1.7189	1.0335	1.0431	1.1356	2.9039	2.1367	0.9234	1.2606	0.8338	1.1405	1.2447	1.4374	1.5282	1.4506	0.7188	1.636	0.6611	0.9729	3.6023	1.4022	1.3703	1.3724	1.3151	1.0961	1.0959	1.1701	1.6984	1.2983
45.1382	59.5808		2.0499	2.0224	1.6065	0.9837	1.3373	1.4167	0.9461	1.3742	1.333	1.0349	1.0725	1.2051	2.4492	0.7235	1.9825	2.4124	1.4176	1.2629	0.8259	1.2728	1.1517	2.2661	1.8067	2.1987	1.9307	0.6586	0.9313	1.2567	0.9647	1.4759	1.9376	1.9737	1.3813	1.2702	1.2252	1.4018	1.0736	2.8914	1.7182	0.8776	0.8163	1.0209	1.1486	1.1197	1.5025	0.9553	1.4586
33.333	48.1474		1.9628	1.7874	1.8039	1.108	1.2762	1.235	0.941	1.1037	1.7867	2.3557	1.075	1.0334	1.2036	0.7084	1.3169	1.1552	1.6317	1.3685	1.6605	1.6509	1.1236	1.7652	1.3441	1.7358	2.1883	1.3097	0.8489	0.769	1.2017	0.9801	1.4764	0.9421	1.1785	1.3399	1.4182	0.7199	1.7788	2.1041	2.8735	1.6154	1.1133	0.8582	1.1022	0.9141	2.0481	1.1973	2.1323
41.4198	9.55855		1.2538	1.6798	1.4702	1.1518	1.7046	1.7373	1.053	1.3158	1.8945	1.6605	0.9578	0.8837	1.8744	1.1868	1.747	1.3075	1.4536	1.1753	1.0474	1.006	1.1251	1.8612	1.2423	2.3507	1.8694	1.1098	1.5116	0.7729	1.0125	1.173	1.8032	2.3129	2.216	1.1977	0.9192	0.9159	1.935	3.9614	1.4075	2.0289	1.4806	1.3122	1.0642	1.6859	1.3441	0.9733	1.309
7.52276	36.1099		1.2571	1.4945	1.7535	1.5033	1.4886	1.3285	1.0935	1.0453	1.7695	2.0522	0.7858	1.2058	1.1922	1.0668	1.5914	1.7096	1.7558	1.608	1.2396	1.3997	0.9888	1.1843	1.5889	2.7463	1.8891	1.3706	1.0596	0.5812	1.0109	1.5737	1.6483	2.2266	1.1712	1.2273	1.3184	0.8826	2.0869	2.3772	2.1439	1.6372	0.8238	1.161	1.0412	0.872	1.615	1.9594	1.0892
23.5505	63.1932		1.6766	2.6209	1.8207	1.3389	1.2403	1.7667	1.3366	0.7324	1.7365	2.0267	0.7253	1.2929	1.6354	1.0062	1.4269	1.4419	1.396	1.3761	1.2495	1.0748	1.4471	1.4785	1.625	2.6269	1.8698	0.7349	0.8231	0.5827	1.069	1.2884	1.8052	1.5551	1.445	1.3593	1.2473		1.2961	3.555	1.7408	1.023	0.5461
26.2089	35.2074																1.5662	1.3305	3.1109	1.752	1.8047	1.3068		1.0062	2.5427	1.5122	1.0277	1.7917	0.8711	0.7572		1.4266	1.5276	0.9053	0.8211	1.0899			1.2778	1.9676	2.0382	1.3362	1.0789		1.4802	2.2117	2.5734	2.1995	1.4561
48.7481	48.1474		1.5721	1.8396	2.0627	1.3987	1.3223	1.1653	1.3268	1.476	1.5545	1.9956	0.8134	0.5035	0.6446	0.6239	1.1365	1.5183	1.4213	1.9164	1.4067	1.5107	1.1252	0.8901	1.3423	2.0174	0.9406	2.055	1.0524	1.0048	1.068	1.2616	2.0369	1.1913	1.0631	1.2446	1.1616	1.0424	0.7643	1.8856	1.1628	0.87	0.7464	0.8482	0.9501	1.4499	1.9099	1.3334	1.4967
22.8067	33.333		0.9754	1.2042	1.7977	1.4034	1.0505	1.2112	1.1165	1.1556	2.5642	2.1643	0.9252	0.7805	0.8786	0.4637	1.1834	1.5008	1.7888	1.8949	1.3484	1.1068	1.0863	1.1019	2.384	1.6645	1.6028	1.7128	1.4771	0.8804	1.7618	1.1077	2.0427	1.9198	0.8088	1.5533	1.3306	1.0725	0.9173	1.8809	1.663	0.8862	1.0177	0.9166	1.3098	1.3262	1.7198	1.7699	1.7537
49.0071	30.0922		1.4452	1.7654	2.7565	1.1686	1.2062	1.2349	1.0371	2.2317	2.0264	1.9139	0.7679	0.7679	0.8374	0.5862	1.4923	2.33	2.4573	1.8883	1.5965	1.2916	1.1597	1.2585	1.3688	1.8203	1.582	1.7028	1.0861	0.7292	1.0023	1.1529	1.848	1.0361	1.294	1.7998	1.0712	1.1399	1.0578	1.0033	1.4165	0.8174	1.1191	0.7421	1.1651	1.3453	2.0329	2.2837	1.5735
17.4729	68.9378		1.8606	1.443	2.6084	1.4451	1.1871	1.472	1.0421	1.6111	1.9755	0.8213	0.9012	0.6124	0.6257	0.635	1.5063	1.7341	2.3889	1.3903	2.9431	2.5734	1.2271	1.0983	1.3764	2.5352	1.8913	0.8338	1.4971	0.7701	1.4669	1.8381	1.647	1.3455	1.1715	1.5113	1.0482	1.0582	1.2664	2.8692	1.1227	0.9947	0.9618	0.7869	1.1898	1.3232	2.2487	2.8774	1.3256
28.5084	45.8313		1.225	1.7157	1.6577	1.2993	1.1279	1.1405	0.9211	1.6326	1.8379	1.4351	0.8962	0.7636	0.7855	0.4411	1.2029	1.2536	1.7919	1.5665	1.7989	1.3758	1.3419	1.2363	1.5717	1.954	1.7085	1.2527	1.0295	0.9912	2.1482	1.1203	1.6723	1.4869	1.1193	1.8714	1.3063	2.0389	0.802	2.8563	1.8203	0.85	1.6286	0.9216	1.0865	1.5534	1.7882	2.0764	1.4812
35.2074	46.4267		1.3355	1.4217	1.3729	1.6405	1.2302	1.0914	1.072	0.9861	1.9827	0.9585	0.8217	0.6515	0.7274	0.6102	1.3124	2.064	1.4408	2.5699	1.8028	1.1598	1.0726	1.0374	1.4892	1.2359	1.3993	1.5261	0.9274	0.5701	2.2536	1.733	2.3903	1.68	1.2278	1.3458	1.1985	0.8872	1.304	2.0085	1.2449	1.3921	0.7575	0.9048	1.5441	1.325	2.332	1.1929	1.3386
44.3162	54.165		2.0121	1.3669	1.0874	1.2677	1.6468	1.4349	1.0433	2.7764	1.715	1.8848	1.0944	0.7081	0.8575	0.5812	1.5247	1.2982	1.019	1.6034	1.7267	1.7097	1.066	1.5025	1.2628	1.8666	2.5169	1.4251	1.0736	0.5999	1.3106	2.1285	1.9144	1.4839	1.2752	1.184	0.9968	0.9714	1.108	2.1547	2.0432	0.7901	0.9861	0.7217	0.9812	1.3187	2.0042	1.8006	0.9959
40.2368	42.5579		1.6252	2.1528	1.1616	1.1826	1.3662	1.4167	1.1642	2.0554	2.1178	1.4699	0.7188	0.6629	1.2542	0.6188	2.3239	1.9006	1.786	1.1857	1.6994	1.5024	1.0454	1.381	1.4272	2.2457	1.8218	1.0395	1.084	0.8496	1.3577	1.4028	2.1731	1.3357	1.2112	1.31	1.8744	1.0395	1.0463	2.9262	0.9299	1.3008	1.195	1.2517	1.2836	1.2695	2.3286	1.7256	1.1706
32.9704	63.1932		1.2807	1.7373		1.4998	1.3646	1.2575	1.6564	1.9081	2.0533		1.429	0.7328	0.9378	0.4483	1.2781	1.3452	1.1236	2.0216	2.1612		1.4467	0.9915	1.4416	2.0232	1.2649	1.2911		0.6611	1.1844	1.6159	1.1534	1.1664	1.4065	1.0908	1.0226	0.6744	1.2767	3.1555	1.2642	1.0564	1.2696		1.1338	1.7079		1.2665	1.1934
27.9566	81.2477			1.7921		1.1879	1.206	1.0633	1.9453		0.9041		0.6608	0.5705	0.6952	1.2574		1.4058	1.3458	1.3321	1.2209	1.047	1.078		1.0772	0.9804	0.984	1.7085	0.922		1.3848	1.3639	1.2942	1.4544	0.8485	1.0491	1.1384	0.7665	1.2044	2.6481	1.8959	1.152	1.151
37.6148	60.1838																1.7427	2.236	1.5566	1.5421	1.8527	1.2934		1.4437	1.1943	5.0569	0.8593	1.5376	0.9009	0.6712		1.0665	1.8115	1.1488	1.8805	1.3683			0.9374	2.5288	3.3325	1.2205	0.8647		1.0614	1.2217	2.3495	1.6022	0.9823
69.9626	54.165		1.9335	1.3951	1.0615	1.0683	1.2145	1.0337	1.3164	1.453	1.725	0.9869	0.5432	1.0037	0.9159	0.9345	1.9264	1.5925	1.674	1.6876	1.0277	1.0359	0.8404	2.0669	1.1277	2.9473	1.2696	1.4441	0.8751	0.4888	0.9564	1.6675	2.4778	1.5328	0.8319	1.1294	1.188		1.4126	1.8519	1.0693	1.0026	1.0499		1.7169	0.6879	2.0301	1.4342	1.7702
40.6239	81.2477		1.5061	1.3652	1.5424	1.1463	1.3081	1.3485	1.1616	1.085	1.1499	1.1348	0.9779	0.984	1.0291	0.7382	0.9576	1.8091	1.7183	1.1333	1.5898	1.3397	1.4862	1.3541	1.2965	1.7318	1.6469	1.6455	0.7539	0.6013	1.4279	1.0919	2.2376	1.0613	1.2209	1.4056	1.3759	0.8557	1.1886	2.9982	1.926	1.017	1.6433	0.5719	1.5142	1.0199	2.1661	2.5022	1.2765
20.3118	48.4631		1.7577	1.1455	1.4116	1.0315	1.2792	1.2168	0.9318	1.233	1.2273	1.0001	1.2072	1.4025	0.8858	0.6403	1.5428	1.294	1.4569	1.2976	1.9619	1.2834	0.8084	1.481	0.8958	3.0053	1.2886	1.4541	0.7289	0.5228	2.0995	1.4186	2.1334	1.3573	0.9789	1.106	1.0042	0.9134	1.3735	2.6484	1.8228	0.7751	1.3696	0.8489	0.9429	0.9567	2.1413	2.3634	1.5944
18.84	54.165		1.5121	1.5881	1.227	1.016	1.398	0.8711	1.0421	1.5355	1.7415	0.8209	0.8482	0.8457	0.5529	0.865	1.9138	1.5919	1.8457	1.3723	1.7985	1.322	1.3305	1.1295	1.5616	2.0665	1.3129	1.5795	1.1162	0.5844	1.599	1.1779	1.4826	1.3934	1.1791	1.0461	0.9392	0.7908	1.1993	1.782	1.6881	1.4642	0.9095	0.8761	1.4758	1.4095	1.5956	1.1773	1.4327
59.5808	61.9027		2.2604	1.7828	0.9995	1.0008	1.038	0.9516	1.2876	1.6473	1.4136	1.1574	1.1298	0.8665	1.0313	0.7002	1.4711	1.4465	3.1014	1.3714	1.2147	1.3847	0.9238	1.5183	1.4057	2.5495	1.6362	1.6397	0.9403	0.6296	1.2257	1.4414	1.7643	1.4554	1.3851	1.0602	1.2064	1.1427	0.9134	1.7881	1.4437	0.9858	1.0521	0.7296	0.9968	1.294	2.2943	1.7575	1.7243
78.784	38.3666		1.8238	1.0637	1.3973	1.376	1.249	1.1464	0.9926	2.0267	1.4373	0.8919	1.1377	0.6712	1.0858	0.7887	1.4035	2.1147	1.1266	1.9301	2.0397	1.0238	1.379	1.1216	1.2746	1.983	2.0128	1.2359	1.0026	0.6518	1.2774	1.2522	2.4419	1.2594	1.061	1.2252	1.2649	1.0954	1.1037	2.8276	2.3983	0.9112	0.9804	0.6296	1.2007	1.1716	2.1567	1.6609	1.5977
	46.4267		1.9098	1.0356	1.4921	1.1188	1.4389	1.4969	1.3273	1.8655	1.1832	1.1567	1.1384	1.3638	1.151	0.6755	1.5135	1.5116	1.9516	1.8226	1.9703	1.176	1.2449	1.816	1.3165	1.8006	1.7827	1.3875	1.0972	0.6891	1.0246	1.1527	2.0503	1.0334	1.1849	1.3627	1.2425	0.989	1.1771	2.9462	2.0798	1.5742	0.9872	0.9069	1.2164	0.9655	1.7201	1.439	1.0651
42.7616	33.1014		1.4776	0.9584	1.3766	1.18	1.183	0.9291	0.9518	1.3269	1.1728	1.1986	0.8378	1.1682	1.2108	0.7869	1.3367	1.8181	1.504	2.0271	2.239	1.1824	0.6396	1.8193	1.1811	1.8537	1.9157	1.5283	0.7636	0.9238	1.0937	1.1998	2.0091	1.067	1.1739	1.0869	1.3956	0.8295						1.0707	0.8384	1.1623	1.7746	1.8364	1.3733
49.6505	30.0922		1.3238	1.2667	1.2538	1.044	1.3647	0.8678	1.0878	1.9038	1.1832	0.9496	0.9593	1.1739	0.6909	0.6002	1.2397						1.1003	1.3294						0.7794	1.0903						0.9845	1.0288						0.7511	1.2823	1.8745	1.7504	1.8494	1.5376
34.8201	31.5957		2.0556	1.7405	1.3729	1.0127	1.3993		1.0604	2.3815	1.8827	0.8199	0.9034	0.989		1.1413							1.1949								1.0827						1.52	1.1022						1.3359
64.997	54.165																													0.564								1.3545						0.8851
	23.832																						1.5087							0.4458							1.0389
	36.1099																						1.0156							0.3992							1.0209	0.9077						0.9241
	19.117																						0.89							0.6511							0.9573	0.7418						1.4699
	25.4893																						1.334							0.5156							1.1899	0.894						0.6672
	40.6239																						1.2471							0.4551							1.1367	0.9664						1.0743
	54.165																						0.7665							0.5146							1.2472	0.9643						0.8833
	54.165																						1.0706							0.5475							1.1424	1.0761						1.0116
	61.9027																						1.3673							0.5844							1.3072	1.4312						1.0918
	46.4267																						1.0594							0.9188							1.0007	0.8919						1.0786
	69.6407																						1.0835														1.0235	1.013						0.9374
	45.1382																													0.5819								0.8206						0.8539
	39.7212																						1.0252							0.6884
	54.165																						1.2233							0.7403														0.9919
	49.9978																						1.2742							0.7206														0.9166
	59.5808																						1.3264							0.5726														0.9815
	38.6897																						1.1007							0.6353														0.807
	40.6239																						1.0159							0.7532														0.9252
	46.4267																						1.0266							0.7654														0.9284
																							1.3574							0.6819														1.1176
48.1474	76.4688																						1.157							0.8629														1.1614
45.1382	66.9097																						1.1852																					0.8991
39.3922	37.4986																																											0.8847
41.666	85.7601
49.9978	69.1065																																											1.0012
40.6239	47.6002																																											1.0062
41.666	76.7326																																											1.0259
40.6239	78.2388																																											1.1753
16.6664	58.3313																																											0.888
42.1284	72.2197																																											1.1112
48.7481	94.7883																																											0.9636
61.9027	60.5377																																											1.1793
60.9346	144.44																																											1.1144
44.3162	58.6795																																											0.8489
54.165	126.382
10.8331	101.561																																											1.1567
48.1474	90.2741																																											1.0449
48.1474	92.8559																																											1.3549
49.6505	60.1838																																											1.1911
30.0922	69.6407																																											0.9937
62.4989	69.6407																																											1.1366
24.9991	101.106																																											0.8715
74.4779	59.09																																											0.7156
45.1382	78.784
36.1099	112.844
59.5808	227.502
30.9516	60.1838
40.6239	104.165
23.214	104.165
28.8874	50.2962
28.8874	36.1099
36.1099	67.7058
30.9516	48.1474
33.8526	57.352
33.333	49.2415
49.6505	54.165
40.6239	32.4993
36.1099	72.2197
65.7729	81.2477
48.4631	74.4779
113.748	59.09
45.1382	19.4995
86.6653	21.1954
60.1838	30.0922
45.1382	21.0647
77.3786	96.7225
54.165	75.8301
81.2477	67.7058
75.8301	74.9967
64.997	58.6795
78.2388
54.165
29.544
33.333
34.4684
33.8526
44.6057
63.1932
34.8201
59.5808
12.7452
10.3169
54.165
49.2415
44.0093	54.165
78.2388	77.8636
28.6753	58.6795
42.5579	27.0824
69.6407	73.8609
66.6643	64.997
75.8301	40.6239
81.2477	63.1932
50.779	73.5106
34.8201	75.8301
49.2415	48.7481
41.4198	74.4779
61.9027	66.2026
69.6407	88.0164
66.6643	148.955
97.4954	180.553
41.666	46.4267
48.4631	81.2477
57.5509	86.6653
67.7058	64.997
135.415	90.2741
92.0788	43.8479
70.4135	72.2197
62.4989	81.2477
64.997	69.6407
100.591	61.9027
84.2574	67.7058
66.2026	78.2388
74.4779	61.9027
36.1099	67.7058
74.9967	92.8559
38.2347	108.33
42.7616	108.33
67.7058	27.0824
64.014	46.4267
	54.165
	97.4954
	72.2197
	162.494
	77.3786
	76.7326
	81.2477
	90.2741
	67.0603
	93.5562
	102.912
	86.6653
	76.4688
	82.672
	91.2243
	108.33
	65.7729
	123.105
	119.163
[truncated: 9 more columns]

## Sheet: Figure 2
2b						2c
Ns	0.125 Hz	1 Hz	Sq	Ns - Jasp	Sq - Jasp	Ns - ctrl	Sq - ctrl	Ns- Jasp	Sq - Jasp
0.0489	0.0536	0.0818	0.0578	0.0048	0.0033	0.5569	0.8421	0.614542	2.99638
0.0297	0.0236	0.2936	0.006	0.0164	0.0227	0.5855	0.7428	0.792992	2.40191
0.2093	0.0285	0.2808	0.0306	0.0019	0.0329	0.6396	0.8933	0.627442	2.46928
0.1471	0.0495	0.0854	0.1827	0.0161	0.0166	0.9969	0.7697	0.598058	3.41348
0.04	0.0785	0.0684	0.0567	0.023	0.0229	0.5948	0.7765	0.729567	1.74795
0.1366	0.087	0.1346	0.1071	0.028	0.0365	1.3151	0.6611	0.491633	1.05923
0.0504	0.054	0.3574	0.0262	0.0205	0.0143	1.0209	1.4018	0.661842	2.89641
0.0311	0.0441	0.13	0.2024	0.024	0.0397	0.8582	0.7199	0.577633	2.35676
0.0573	0.063	0.2122	0.0514	0.0429	0.1466	1.3122	0.9159	0.660408	1.91852
0.0057	0.1225	0.0551	0.155	0.0098	0.0341	1.161	0.8826	0.506325	2.23278
0.0283	0.0933	0.0628	0.0599	0.0416	0.1349	0.8482	1.0424	1.08109	2.19909
0.0644	0.0418	0.0943	0.1004	0.0266	0.1863	0.9166	1.0725	0.876125	2.73874
0.0854	0.0414	0.1364	0.1346	0.0333	0.1424	0.7421	1.1399	0.932383	2.29871
0.0645	0.1316	0.2969	0.0684	0.0323	0.0653	0.7869	1.0582	1.16745	2.76633
0.0901	0.0911	0.239	0.0106	0.0452	0.1002	0.9216	2.0389	1.12732	2.24675
0.1077	0.0755	0.4371	0.0306	0.0022	0.1148	0.9048	0.8872	1.01265	1.93607
0.0563	0.0105	0.0838	0.0271	0.1204	0.1913	0.7217	0.9714	0.912317	2.00344
0.0487	0.0569	0.1567	0.0023	0.0418	0.0499	1.2517	1.0395	1.02304	2.37109
0.1989	0.0356	0.2545	0.0191	0.0554	0.1768	0.5719	0.6744	0.934533	2.18619
0.0449	0.0183	0.3251	0.1504	0.1272	0.1938	0.8489	0.7665	1.18967	2.11918
0.0734	0.1116	0.0858	0.06	0.0548	0.1766	0.8761	0.8557	0.9546	1.95901
0.0174	0.2255	0.1012	0.1529	0.1114	0.137	0.7296	0.9134	0.870033	3.06124
0.0537	0.1073	0.0583	0.0165	0.048	0.1269	0.6296	0.7908	1.83072	1.76372
0.062	0.1211	0.0516	0.0038	0.0604	0.1355	0.9069	1.1427	1.1051	2.06328
0.0693	0.1242	0.1566	0.0454	0.1051	0.2513	1.0707	1.0954	1.14523	1.47777
0.104	0.1591	0.1148	0.1453	0.024	0.0993	0.7511	0.989	1.14559	2.408
0.0741	0.0923	0.0295	0.0819	0.0412	0.1248	1.3359	0.8295	0.960333	1.90168
0.1044	0.0583	0.2207	0.2264	0.0333	0.0394	0.8851	1.0288	0.602358	1.70746
0.1139	0.0672	0.0828	0.0099	0.0345	0.029	0.9241	1.1022	1.75117	2.26395
0.0379	0.0672	0.032	0.1203	0.0819	0.1082	1.4699	1.3545	0.945283	1.84219
0.0441		0.1088	0.0656	0.086	0.1535	0.6672	0.9077
0.1172		0.0295	0.0656	0.0219	0.1489	1.0743	0.7418
0.0288		0.0849		0.0554	0.0713	0.8833	0.894
0.1404		0.1244		0.0402	0.326	1.0116	0.9664
0.1005		0.1952		0.1735		1.0918	0.9643
0.0475		0.0354		0.0349		1.0786	1.0761
		0.0462		0.025		0.9374	1.4312
		0.0598		0.0265		0.8539	0.8919
		0.1392		0.0265		0.9919	1.013
		0.0695				0.9166	0.8206
		0.1969				0.9815
		0.1969				0.807
						0.9252
						0.9284
						1.1176
						1.1614
						0.8991
						0.8847
						1.0012
						1.0062
						1.0259
						1.1753
						0.888
						1.1112
						0.9636
						1.1793
						1.1144
						0.8489
						1.1567
						1.0449
						1.3549
						1.1911
						0.9937
						1.1366
						0.8715
						0.7156

## Sheet: Figure 3
3d - 4 Hz						3d - 0,25 Hz						3e - 4 Hz						3e - 0,25 Hz						3f - 4 Hz						3f - 0,25 Hz						3g - 4 Hz						3g - 0,25 Hz						3h
0s	32s	64s	96s	128s	160s	0s	32s	64s	96s	128s	160s	0s	32s	64s	96s	128s	160s	0s	32s	64s	96s	128s	160s	0s	32s	64s	96s	128s	160s	0s	32s	64s	96s	128s	160s	0s	32s	64s	96s	128s	160s	0s	32s	64s	96s	128s	160s	0,125 Hz	0,25 Hz
1.49	0.85	0.35	0.19	0.01	0.2	0.08	0.07	0.07	0.08	0.08	0.09	29.3265	63.063	104.517	110.691	120.834	123.039	2.44314	5.9976	7.3647	7.4529	5.733	4.6746	31.9725	92.169	374.409	288.855	886.41	471.87	36.8676	100.548	112.014	86.877	58.653	31.3992	1.23684	1.81872	2.36604	2.39431	2.58515	2.78105	1.07887	1.43803	1.87885	1.65368	2.09593	2.47347	3.24e-08	8.87e-08
1.41	0.79	0.34	0.19	0.57	1.57	0.1	0.1	0.09	0.09	0.09	0.09	14.112	102.312	90.405	113.337	105.84	7.2765	0.419391	0.409248	1.15542	1.1466	2.1609	1.40238	14.1561	75.852	26.1072	15.1263	33.4278	11.2455	3.90726	10.3194	7.1442	11.6424	23.373	16.6257	1.83258	2.07668	2.52676	2.30437	2.91114	3.0637	0.99822	1.55363	2.07814	2.28227	2.53656	2.38777	0.0264644	0.085347
0.68	0.23	0.35	0.14	0.18	0.26	0.11	0.11	0.11	0.11	0.1	0.14	123.921	253.134	245.637	260.19	236.817	230.643	0.7497	0.68796	0.4851	0.46305	0.7497	0.362943	343.539	780.57	652.68	1446.48	1071.63	1133.37	4.6746	5.5125	3.65148	4.4982	7.0119	15.9201	0.960326	1.86966	2.03276	2.42091	2.36788	2.49136	1.67732	1.68113	1.73028	2.04881	1.84653	1.1313	0.464995	0.137163
1.44	1.49	1.42	1.42	1.3	1.22	0.1	0.09	0.07	0.06	0.06	0.06	3.78819	6.3504	9.9225	11.3778	18.081	21.4767	0.93933	1.94481	2.72097	3.63384	3.54123	3.09582	3.74409	7.0119	8.6436	8.9964	14.994	19.3599	14.553	26.5041	39.2931	48.951	63.063	52.038	0.994621	1.11626	1.20163	1.30556	1.50022	1.56413	1.43952	2.00879	2.32112	2.06589	2.47482	2.71464	0.0439787	0.0572998
1.48	1.47	1.34	1.31	1.16	1.03	0.1	0.1	0.1	0.08	0.08	0.06	5.5566	8.2026	22.932	24.696	33.6483	40.3956	1.66698	3.76173	6.0858	5.733	6.7032	7.5411	5.3802	7.0119	16.0083	22.9761	29.5911	31.7961	21.8295	45.864	48.51	71.442	92.61	123.921	1.33643	1.55834	1.71711	2.17606	2.82414	3.4144	1.08315	2.05287	2.26457	2.50192	2.49012	2.61119	0.0507788	0.058529
1.42	0.68	0.59	0.46	0.32	0.11	0	0	0	0	0	0	10.4958	65.268	110.691	140.238	153.027	162.288	0.138033	0.0308259	0.100107	0.094374	0.156555	0.058212	12.2598	113.778	265.923	407.925	395.136	1014.3	18.8748	20.5947	36.2502	17.64	2.31525	13.4064	0.766023	1.23898	1.76193	1.95914	2.5662	2.67944	1.16098	1.32623	1.40619	1.57097	1.63154	1.81799	0.0110114	0.00099154
0.65	0.61	0.58	0.53	0.43	0.49	0.08	0.07	0.03	0.04	0.04	0.02	8.5995	11.025	12.6126	13.671	16.1406	19.0071	1.39797	3.36042	8.9082	7.8498	8.6877	10.3194	13.5828	10.0989	13.9797	20.6388	27.342	44.541	23.373	78.498	303.849	100.107	197.568	313.11	1.59539	1.84547	1.91338	1.98362	1.93959	1.72142	1.23911	1.35895	1.52195	1.64204	1.86721	1.82821	0.0146008	0.0215444
1.35	1.01	0.95	0.45	0.43	0.39	0.09	0.08	0.08	0.08	0.09	0.1	3.28545	31.1346	85.113	69.678	117.747	108.927	0.76734	1.09809	1.79928	3.11787	3.73086	5.8212	7.2765	37.044	111.132	172.872	295.029	318.843	13.8915	16.9344	27.342	25.1811	49.392	41.1453	1.73879	2.97314	3.36683	4.42742	3.84784	3.74375	0.814752	1.57865	1.68461	1.69706	1.77563	1.8678	0.0430084	0.0969597
1.41	1.32	1.26	1.18	0.98	1.11	0.1	0.09	0.05	0.08	0.08	0.08	0.8379	11.0691	19.404	29.7675	66.15	59.976	0.181692	1.04958	3.02967	1.18188	1.30095	1.13337	3.73527	11.7306	17.6841	34.3539	57.33	67.032	2.63718	13.5387	27.4302	12.0834	15.6114	13.1418	1.40263	2.17189	2.29235	2.14707	2.60271	2.90324	1.56692	1.72798	1.73244	1.80018	1.76592	1.80303	0.0430084	0.0838358
1.2	0.83	0.6	0.8	0.98	0.73	0.08	0.08	0.08	0.09	0.08	0.08	21.3885	37.7055	52.038	35.8092	53.361	40.4397	0.5733	0.70119	0.9261	0.205947	0.46305	0.78057	24.5196	56.448	87.759	52.038	49.392	42.4242	7.8939	10.9809	10.0989	10.584	9.6138	18.1692	1.17945	1.18469	1.22536	1.15597	1.13903	1.2107	0.834161	0.934918	0.942369	1.09661	1.05746	1.32388	0.040785	0.0842583
1.55	1.46	0.93	0.97	1	0.51	0.09	0.09	0.05	0.04	0.05	0.03	6.5268	17.64	122.598	123.039	163.611	205.506	0.204183	0.358974	4.6746	7.9821	8.8641	11.2014	7.0119	21.3885	115.101	138.915	207.711	420.714	1.53909	13.6269	104.517	164.934	157.878	95.697	1.06761	1.69127	2.86498	2.68428	3.37357	3.50569	1.15798	2.2993	3.17323	3.55647	3.97969	4.34994	0.0150765	0.030019
1.27	1.32	1.41	1.35	1.23	1.16	0.09	0.09	0.07	0.05	0.05	0.04	16.2288	28.224	21.2562	26.7246	48.51	53.802	0.108486	0.56448	2.67687	5.6448	8.2908	9.1728	10.8927	14.4648	16.7139	23.5494	37.926	39.2049	2.25351	16.1847	63.945	129.213	203.742	215.208	1.49641	2.86948	2.96276	2.89392	3.20171	3.46731	1.19978	1.18192	1.24538	1.38298	1.39089	1.51136	0.0300369	0.0434944
1.76	1.52	1.23	0.84	0.98	0.84	0.1	0.1	0.12	0.12	0.11	0.04	3.20166	21.9177	47.628	61.74	55.566	130.095	0.45423	0.82467	0.439677	0.353241	2.5137	3.4839	6.2181	30.1203	43.0416	53.802	76.734	171.549	4.8069	8.9082	11.8629	4.7628	27.6948	38.0142	1.42426	1.86425	2.01445	1.36475	1.77875	1.88251	0.675464	0.900909	0.917827	0.913193	1.1186	0.82243	0.0708524	0.0365949
1.78	1.81	1.65	1.67	1.79	1.52	0.11	0.1	0.1	0.11	0.11	0.11	12.3039	11.1573	31.6197	28.224	16.5375	39.8664	0.143325	0.169785	0.0355005	0.0319284	0.108927	0.159642	6.8796	7.8939	15.5232	16.8903	12.0834	24.6078	1.09809	0.85995	3.35601	0.64827	0.221823	1.80369	1.36622	1.94637	2.31524	2.69359	3.41201	3.84242	1.58296	1.61208	1.94682	1.82181	1.9811	1.87425	0.0148593	0.112771
1.81	1.8	1.53	1.25	1.24	0.89	0.03	0.01	0.03	0.02	0.03	0.01	6.3504	8.4672	42.3801	54.243	52.479	65.709	4.6305	7.0119	8.2467	7.497	7.1883	7.6734	6.8355	9.1728	26.5923	42.9975	38.367	68.355	261.072	652.68	53.361	228.879	297.234	213.003	2.15345	2.67873	3.23287	2.63983	2.29423	1.58329	1.11224	1.52437	1.41796	1.43272	1.41241	1.43888	0.0562041	0.00599822
1.7	1.04	0.84	0.94	0.94	0.59	0.07	0.03	0.04	0.04	0.05	0.05	6.9237	59.535	97.02	94.374	114.66	128.772	3.01644	7.5852	12.0393	12.5685	12.9654	10.8045	11.3778	61.299	89.964	85.995	127.449	207.711	110.691	169.344	280.917	312.228	194.481	127.008	2.11703	2.96103	3.21098	3.73387	3.95862	4.42151	1.26328	1.37087	1.32939	1.11138	1.11502	1.20504	0.051608	0.0495628
1.35	1.12	1.84	2.47	2.7	3.69	0.11	0.09	0.08	0.1	0.08	0.06	7.0119	16.4934	25.7985	32.9868	45.864	48.51	0.388521	1.85661	2.89296	2.64159	3.10464	2.46519	9.4815	12.0393	12.9213	15.5673	15.7878	12.7449	2.17854	31.4874	23.6817	17.5077	56.007	43.7472	2.165	3.01824	3.40669	4.1578	4.67169	4.89581	0.654842	0.798144	0.934496	1.04194	1.22876	1.31748	0.0379936	0.063445
0.97	0.35	0.44	0.94	1.94	1.82	0.07	0.05	0.06	0.05	0.03	0.01	53.802	39.9987	75.411	111.132	153.027	167.139	1.49499	5.1597	3.99105	4.6746	6.5268	7.1883	41.8509	104.076	129.213	105.399	83.349	91.287	41.4099	77.175	92.61	83.79	261.954	205.947	1.59913	1.84	1.95114	2.2983	2.62335	2.46264	1.05041	1.13257	1.20946	1.24663	1.26601	1.37867	0.0287793	0.00743814
1.83	1.74	1.6	1.58	1.41	1.37	0.09	0.08	0.08	0.04	0.05	0.04	28.7532	28.0035	40.8807	37.3086	50.274	60.858	2.49606	3.25899	2.96793	4.5423	5.3361	6.0417	16.4493	16.317	29.4147	30.5613	33.6924	51.156	33.4278	21.7413	38.2788	119.511	60.858	145.089	0.526825	0.765326	0.88931	1.04077	1.24407	1.3479	1.17036	1.02835	1.35016	1.19973	1.23292	1.3052		0.0411846
1.35	1.46	1.09	1.25	1.14	1.35	0.12	0.1	0.08	0.08	0.06	0.06	100.548	89.964	117.747	117.306	124.362	106.722	0.303849	2.30202	2.71656	3.37806	3.77055	4.8069	71.883	73.206	101.871	83.349	93.933	73.206	12.4362	16.8021	46.746	35.0154	71.883	82.908	0.707251	0.940181	1.16136	1.36832	1.58317	1.59701	0.835472	1.36533	1.58423	1.74172	1.78237	2.00094		0.0578844
1.79	1.63	1.62	1.66	1.56	1.34	0.12	0.12	0.11	0.12	0.11	0.11	20.0214	43.7913	42.0273	46.746	38.9844	52.479	0.50274	0.407043	0.92169	1.13337	1.08045	1.02312	13.3623	26.46	22.0941	11.2014	20.8593	64.827	2.42991	2.84445	10.4076	8.379	11.2896	20.4183	0.75791	1.11092	1.35186	1.70582	1.73909	2.14604	1.19841	1.1125	1.13371	1.3709	1.31589	1.32972		0.108922
1.66	1.77	1.7	1.46	1.25	1.21							15.9642	13.3623	17.1108	44.541	53.802	52.92							10.8486	7.5411	18.1692	26.46	43.4385	44.1													0.973198	1.10664	1.21529	1.31702	1.47443	1.60723
1.15	1.31	0.27	2.16	2.69	0.86							15.0822	24.255	41.895	86.877	127.89	168.021							14.7735	23.9463	65.709	40.7484	49.833	159.642							0.969239	1.3316	1.23505	1.39901	1.51926	1.64268
1.71	1.68	0.61	1.38	1.8	1.68							20.727	15.7437	53.361	29.7675	5.3361	8.2026							9.3492	12.8331	11.466	18.963	6.0858	7.9821							0.888358	0.959368	1.32467	1.7192	1.81879	1.48056
0.56	0.14	0.09	0.97	1.55	1.34							55.125	88.641	179.046	169.785	52.92	99.666							67.032	385.434	87.318	108.927	46.746	8.9082							1.69148	2.58819	2.68927	2.76789	2.52717	2.83221
1.71	1.54	1.35	1.43	1.31	1.26							16.0965	20.2419	39.9546	44.1	46.305	49.833							12.0834	22.6674	30.7377	33.3396	36.4707	37.8378							1.0115	2.07611	2.13996	2.26522	2.32397	2.13352
1.82	1.13	1.5	1.25	1.14	0.13							13.0095	53.802	38.1906	65.268	57.771	103.194							17.7282	58.212	30.3408	55.125	46.305	131.859							1.63461	2.28503	2.41442	2.41404	2.542	2.61771
																																				1.53224	3.27165	3.67423	4.0465	3.82851	3.43195
[truncated: 27 more columns]

## Sheet: Figure 4
4d								4h								4k				4l				4n - control						4n - bleb						4o - control						4o - bleb
1	2	3	4	5	6	7	8	1	2	3	4	5	6	7	8	control Ns	Control 1 Hz	Bleb Ns	Bleb 1Hz	control Ns	Control 1 Hz	Bleb Ns	Bleb 1Hz	0	32	64	96	128	160	0	32	64	96	128	160	0	32	64	96	128	160	0	32	64	96	128	160
0.39129	0.802362	0.441986	0.715546	0.414025	0.452921	0.728219	0.307833	4.66852	2.28705	9.03823	3.8966	7.12479	10.6567	5.66515	7.30485	0.5569	3.0469	0.4838	0.3358	1.1926	1.732	1.0865	1.0942	1.07887	1.43803	1.87885	1.65368	2.09593	2.47347	0.764032	0.981116	1.1551	1.34385	1.55414	1.73533	1.23684	1.81872	2.36604	2.39431	2.58515	2.78105	1.20996	1.49124	1.85744	2.35537	2.47176	2.81667
0.146254	0.202648	0.258029		0.690656	0.357603	0.371198	0.416467	10.094	14.502	11.7291	13.5134	13.5893	14.4995	13.3979	10.9361	0.5855	2.7226	0.3863	0.6722	0.9412	2.3098	1.0424	1.0645	0.99822	1.55363	2.07814	2.28227	2.53656	2.38777	1.06841	1.12536	1.22502	1.25183	1.32653	1.38605	1.83258	2.07668	2.52676	2.30437	2.91114	3.0637	0.842861	1.114	1.54699	2.02652	2.55813	3.16135
0.294846	0.28899		1.17174				0.984171	9.4476	11.3689	11.1699	10.2121	6.46624	11.1848	9.01874	13.3409	0.6396	2.1428	0.4142	0.2283	1.1063	1.9213	1.1539	0.8712	1.67732	1.68113	1.73028	2.04881	1.84653	1.1313	1.02059	1.41653	1.66659	2.10168	2.49057	2.83846	0.960326	1.86966	2.03276	2.42091	2.36788	2.49136	0.705796	0.913625	0.989081	1.08754	1.19897	1.46931
0.237651	0.157997		0.205578				0.303755	10.9392	15.1794	10.2357	11.279	7.86763	8.31579	16.3961	12.8861	0.9969	2.5875	0.4967	0.5737	1.1514	1.9265	1.1505	1.1667	1.43952	2.00879	2.32112	2.06589	2.47482	2.71464	1.11336	1.339	1.56637	1.77125	1.9341	2.01318	0.994621	1.11626	1.20163	1.30556	1.50022	1.56413	0.959864	1.37078	1.85429	2.25305	2.33272	2.7922
0.0646793	0.233796		0.252726				0.342465	4.78172	7.38112	7.18576	7.24412	8.27292	9.00214	10.0671	10.0829	0.5948	2.694	0.4218	0.3849	1.636	1.4374	1.2754	1.0487	1.08315	2.05287	2.26457	2.50192	2.49012	2.61119	0.851608	0.919612	0.960556	1.01044	1.01799	0.996991	1.33643	1.55834	1.71711	2.17606	2.82414	3.4144	1.48513	1.93205	2.2343	2.71713	2.99731	3.27446
0.00566143	0.221566	0.00553051	0.304995	0.539553	0.233276	0.378638	0.423553	6.07133	6.46319	5.78061	5.14317	8.71056	5.53438	9.62844	8.30004	1.3151	3.6023	0.5325	0.4479	1.2252	1.9376	1.3405	0.9952	1.16098	1.32623	1.40619	1.57097	1.63154	1.81799	0.956151	1.37767	1.75512	2.10203	2.43008	2.55007	0.766023	1.23898	1.76193	1.95914	2.5662	2.67944	0.79092	1.07706	1.21119	1.49782	1.60758	1.62707
0.129966	0.104125	0.165717	0.252816	0.244271	0.0621365	0.160162	0.182288	3.59492	7.95416	9.37176	7.33097	8.7562	11.3529	7.162	7.28834	1.0209	2.8914	0.4633	0.6622	1.4182	1.4764	1.5128	1.1526	1.23911	1.35895	1.52195	1.64204	1.86721	1.82821	0.942191	1.12891	1.25633	1.38358	1.58462	1.68823	1.59539	1.84547	1.91338	1.98362	1.93959	1.72142	1.37711	1.62957	1.55796	1.77391	1.90241	1.9405
								8.33363	10.7633	10.5403	8.27149	6.51847	6.72719	7.46845	8.48624	0.8582	2.1041	0.3748	0.4157	0.9192	1.8032	0.8786	0.9819	0.814752	1.57865	1.68461	1.69706	1.77563	1.8678	1.04634	1.06927	1.06606	1.07532	1.03512	1.05992	1.73879	2.97314	3.36683	4.42742	3.84784	3.74375	1.04055	1.26942	1.74104	2.16996	2.61496	2.94439
0.108259	0.261129	0.118775	0.330905	0.417256	0.166669	0.236647	0.191447	11.034	15.0463	17.7251	13.3984	15.9389	12.3639	16.7366	13.4443	1.3122	3.9614	0.4393	0.5622	1.3184	1.6483	1.3423	0.9858	1.56692	1.72798	1.73244	1.80018	1.76592	1.80303	0.828391	0.829541	0.765266	0.799591	0.757011	0.764946	1.40263	2.17189	2.29235	2.14707	2.60271	2.90324	1.04667	1.3549	1.62536	1.85601	1.95829	2.04808
0.00695195	0.194922	0.0616733	0.150656	0.74815	0.226422	0.31715	0.129142	14.1641	11.7844	9.98749	7.55101	15.8538	13.005	19.696	15.1319	1.161	2.3772	0.4064	0.5655	1.2473	1.8052	1.066	0.9203	0.834161	0.934918	0.942369	1.09661	1.05746	1.32388	0.825626	0.907009	1.04917	1.24952	1.49484	1.645	1.17945	1.18469	1.22536	1.15597	1.13903	1.2107	1.01915	1.23988	1.37311	1.59383	1.46163	1.62125
0.406521	0.310398	0.341858	0.53038	0.706947	0.379047	0.959976	0.20229	13.428	8.01738	22.1922	19.6042	17.4821	15.8115	26.0681	12.933	0.8482	3.555	0.449	0.3902	1.1616	1.5276	0.8653	0.7825	1.15798	2.2993	3.17323	3.55647	3.97969	4.34994	0.976298	1.20781	1.40545	1.74828	2.21682	2.4997	1.06761	1.69127	2.86498	2.68428	3.37357	3.50569
								9.40587	18.6645	16.3013	16.9075	20.3982	15.4988	11.8899	5.85767	0.9166	1.9676	0.4587	0.3178	1.3306	2.0369	0.9702	1.0767	1.19978	1.18192	1.24538	1.38298	1.39089	1.51136							1.49641	2.86948	2.96276	2.89392	3.20171	3.46731
0.106345	0.169701	0.174341	1.4867	2.73239	0.339848	0.291695	0.326262	5.27712	12.2419	15.6503	13.0022	19.1899	12.3746	14.4204	20.6976	0.7421	1.8856	0.32	0.4941	1.0712	2.0427	0.8937	1.0172	0.675464	0.900909	0.917827	0.913193	1.1186	0.82243							1.42426	1.86425	2.01445	1.36475	1.77875	1.88251
0.0852756	0.0603056	0.0983721	0.0934096	0.154464	0.117373	0.112538	0.104201	19.6148	18.7375	12.5144	16.5535	17.9285	22.37	12.9357	15.8348	0.7869	1.8809	0.3917	0.4934	1.0482	1.848	0.8658	1.0354	1.58296	1.61208	1.94682	1.82181	1.9811	1.87425							1.36622	1.94637	2.31524	2.69359	3.41201	3.84242
0.117248	0.118624	0.110355	0.167679	0.137625	0.173431	0.197049	0.160992	17.2566	13.1464	14.8514	8.75744	18.7145	17.4199	12.5117	21.4599	0.9216	1.0033	0.5988	0.4562	1.3063	1.647	1.0051	1.0899	1.11224	1.52437	1.41796	1.43272	1.41241	1.43888							2.15345	2.67873	3.23287	2.63983	2.29423	1.58329
0.162379	0.223761	0.123549	0.183869	0.244277	0.109429	0.204765	0.262794	11.5249	13.3887	17.866	17.3825	16.8414	20.5714	16.417	16.8498	0.9048	2.8692	0.6002	0.7819	1.1985	1.6723	1.1664	1.2274	1.26328	1.37087	1.32939	1.11138	1.11502	1.20504							2.11703	2.96103	3.21098	3.73387	3.95862	4.42151
0.0791101	0.129436	0.0848199	0.209859	0.268818	0.261159	0.272907	0.284907	12.5201	13.904	15.0568	10.2499	16.3305	13.483	12.6333	21.304	0.7217	2.8563	0.3942	0.4189	0.9968	2.3903	1.0288	1.0622	0.654842	0.798144	0.934496	1.04194	1.22876	1.31748							2.165	3.01824	3.40669	4.1578	4.67169	4.89581
0.0012238	0.229663	0.211168	0.210398	0.442896	0.257147	0.430281	0.207781	23.2398	13.609	9.90133	18.6023	19.5243	15.1917	11.4199	20.4767	1.2517	2.0085	0.3684	0.4354	1.8744	1.9144	0.8926	0.8571	1.05041	1.13257	1.20946	1.24663	1.26601	1.37867							1.59913	1.84	1.95114	2.2983	2.62335	2.46264
0.242518	0.170266	0.20164	0.337152	0.366061	0.336371	0.272963	0.509035	18.3836	25.6495	29.7976	41.6352	26.0477	36.2645	32.9272	22.3547	0.5719	2.1547	0.5612	0.4504	1.0226	2.1731	0.842	0.9239	1.17036	1.02835	1.35016	1.19973	1.23292	1.3052							0.526825	0.765326	0.88931	1.04077	1.24407	1.3479
0.181179	0.00219652	0.162139	0.158881	0.228145	0.284783	0.358603	0.374522	18.3836	25.6495	29.7976	41.6352	26.0477	36.2645	32.9272	22.3547	0.8489	2.9262	0.5013	0.4433	1.1384	1.1534	1.239	1.1984	0.835472	1.36533	1.58423	1.74172	1.78237	2.00094							0.707251	0.940181	1.16136	1.36832	1.58317	1.59701
0.00253362	0.00163521	0.0999473	0.156156	0.0778597	0.23121	0.359971	0.298194	18.3836	25.6495	29.7976	41.6352	26.0477	36.2645	32.9272	22.3547	0.8761	3.1555	0.4157	0.3612	1.188	1.2942	0.9223	1.0462	1.19841	1.1125	1.13371	1.3709	1.31589	1.32972							0.75791	1.11092	1.35186	1.70582	1.73909	2.14604
0.00849736	0.00670403	0.00189326	0.0334733	0.0777652	0.131407	0.14755	0.303685									0.7296	2.6481	0.3859	0.3694	1.3759	1.8115	0.9572	0.9794	0.973198	1.10664	1.21529	1.31702	1.47443	1.60723
0.119482	0.123211	0.235981	0.0757868	0.253519	0.245229	0.366811	0.503598									0.6296	2.5288	0.6135	0.4766	1.0042	2.4778	1.1359	0.9932													0.969239	1.3316	1.23505	1.39901	1.51926	1.64268
0.0624528	0.0166399	0.169031	0.796175	0.0502552	1.29403	0.0597376	0.0934551									0.9069	1.8519	0.4587	0.5526	0.9392	2.2376	0.8978	1.3079													0.888358	0.959368	1.32467	1.7192	1.81879	1.48056
0.957348	0.183313	0.913831	1.69287	1.48107	0.986954	1.17226	0.782126									1.0707	2.9982	0.3992	0.4648	1.2064	2.1334	0.9456	0.9293													1.69148	2.58819	2.68927	2.76789	2.52717	2.83221
1.10131	1.46926	1.36673	1.43081	1.25894	1.43421	1.62039	1.09473									0.7511	2.6484	0.42	0.401	1.2649	1.4826	0.8696	0.9151													1.0115	2.07611	2.13996	2.26522	2.32397	2.13352
1.65511	1.65756	0.00718564	1.77162	2.62138	0.370365	2.01303	0.702086									1.3359	1.782	0.4852	0.4787	1.2425	1.7643	0.9606	0.8643													1.63461	2.28503	2.41442	2.41404	2.542	2.61771
1.72117	1.98639	1.79626	2.99766	2.06691	1.82972	2.61896	2.14738									0.8851	1.7881	0.5042	0.4838	1.3956	2.4419	0.9504	0.8815													1.53224	3.27165	3.67423	4.0465	3.82851	3.43195
1.64837	1.19493	1.51834	2.27621	2.88264	1.9251	1.52178	2.44749									0.9241	2.8276	0.4981	0.4494	0.9845	2.0503	1.1348	0.8615
1.149	1.92403	1.52901	2.20681	2.05602	1.93336	1.51608	2.3265									1.4699	2.9462	0.5314	0.397	1.52	2.0091	0.9933	0.9755
1.78619	1.62215	1.84398	2.82258	2.91154	1.89475	2.15601	2.41419									0.6672				1.0389
1.36252	1.22408	1.93019	1.32935	2.28031	1.19692	1.19183	1.6661									1.0743				1.0209
																0.8833				0.9573
																1.0116				1.1899
																1.0918				1.1367
																1.0786				1.2472
																0.9374				1.1424
																0.8539				1.3072
																0.9919				1.0007
																0.9166				1.0235
																0.9815
																0.807
																0.9252
																0.9284
																1.1176
																1.1614
																0.8991
																0.8847
																1.0012
																1.0062
																1.0259
																1.1753
																0.888
																1.1112
																0.9636
																1.1793
																1.1144
																0.8489
																1.1567
																1.0449
																1.3549
																1.1911
																0.9937
																1.1366
																0.8715
																0.7156
								0,02849*	35,5317*	52,8215*	78,8142*	87,3224*	0,16518*	97,0391*	146,167*
								19,1187*	34,7479*	51,9111*	73,2585*	90,2069*	102,245*	123,046*	113,391*
								16,5693*	27,2138*	54,3033*	71,1536*	68,7672*	119,304*	25,7596*	94,5761*
								6,19966*	41,1711*	56,1596*	61,6252*	91,7778*	119,851*	130,749*	9,03157*
								18,3259*	38,6998*	42,7211*	0,11397*	49,8518*	101,134*	132,353*	143,781*
								0,02994*	5,6143*	58,9138*	88,8084*	129,911*	85,865*	138,919*	157,96*
								16,0506*	31,1018*	50,7623*	57,5086*	71,4477*	49,2063*	80,4222*	93,7005*
								15,3265*	25,6412*	41,5902*	23,4561*	72,5927*	50,0751*	81,6649*	96,6671*
								15,7762*	26,7818*	0,08616*	49,8571*	75,4472*	53,4412*	0,26087*	101,349*
								15,7475*	9,52599*	0,08585*	55,2939*	44,3796*	72,5542*	96,5679*	22,223*
								8,55154*	0,05665*	4,79989*	26,6888*	15,1062*	97,1461*	98,6386*	111,465*
								0,03194*	25,6747*	0,08349*	42,3271*	9,67074*	26,72*	90,6404*	28,799*

## Sheet: Figure 5
5c			5d
0,1 Hz	1,1 Hz	2,1 Hz	1.1 Hz L	1.1 Hz R
0.855827	1.02461	1.43093	1.02461	1.0541
0.852453	1.10502	1.55643	1.10502	1.53028
0.833331	0.905683	1.18845	0.905683	1.03101
0.764669	1.24442	1.73772	1.24442	1.12781
0.882427	1.2282	1.12744	1.2282	1.23337
0.80816	1.19495	1.53718	1.19495	1.29574
	1.0541
	1.53028
	1.03101
	1.12781
	1.23337
	1.29574

## Sheet: Figure S1
s1a							s1b							s1c				s1d - YAP							s1d - Pax							s1f				s1g
0.64 kPa	2.37 kPa	3.4 kPa	5.26 kPa	10.94 kPa	16.80 kPa	29.92 kPa	NS	0.125 HZ	0.25 Hz	0.5 Hz	1 Hz	2 Hz	SQ	ctrl	0.125 Hz	1 Hz	2 Hz	Ns	0,125 Hz	0,25 Hz	0,5 Hz	1 Hz	2 Hz	Sq	Ns	0,125 Hz	0,25 Hz	0,5 Hz	1 Hz	2 Hz	Sq	shRNA - Ns	shRNA - 2 Hz	Ctrl - Ns	Ctrl - 2 Hz	shRNA - Ns	shRNA - 2 Hz	Ctrl - Ns	Ctrl - 2 Hz
1.2	1.4	2.7	2.1	2.7	2.7	1.4	1781	1491	1760	2366	797	1155	524	28.5714	40	60	40	1.0717	1.0406	1.0987	1.1504	1.8075	1.3156	1.0194	0.5973	0.6744	0.545	0.4576	0.9037	1.0865	0.6687	0.3293	0.2698	0.7701	1.5516	1.0332	1.1026	1.2905	1.6545
1.3	0.8	1.8	2.8	1.1	2.4	3.6	1911	3331	1281	661	1593	1489	1564	14.2857	28.5714	50	16.6667	0.9637	1.1594	1.2436	1.141	2.0229	1.6242	1.811	0.4006	0.583	0.578	0.5017	1.2696	0.9267	0.4508	0.3429	0.3243	0.8632	1.3756	1.0085	0.8184	1.9562	1.5614
1.4	0.9	1.4	3.6	2.6	2.2	3.3	2111	1318	4845	1663	2032	499	3150	16.6667	22.2222	50	53.3333	0.8844	0.6563	1.3202	1.1231	1.216	1.3416	2.4587	0.4476	0.6239	0.3623	0.545	0.7564	1.5666	0.5572	0.2881	0.4268	0.3881	1.5412	1.0009	1.2571	1.385	2.0975
1.1	1.7	1.4	1.9	2.9	1.7	2.7	3721	2214	11056	854	5264	781	1279	40	40	33.3333	25	1.4149	1.4702	1.1477	1.1444	1.9678	2.9325	1.1436	0.5328	0.7063	0.6081	0.6475	0.9768	0.7048	0.4447	0.3354	0.3408	0.3974	2.1181	1.0533	1.1275	1.0075	1.9579
1.4	1	2.7	1.9	1.7	2.9	4.1	3006	1776	2246	2882	2113	961	679	50	33.3333	42.8571	42.8571	1.3265	0.9439	1.5169	1.4423	1.4457	1.8704	1.116	0.4071	0.5318	0.7124	0.616	1.9228	0.9704	0.7604	0.3508	0.2648	0.464	1.6537	0.9824	1.0707	1.1235	2.0068
1.4	1.3	2.5	2.4	2.6	2.6	2.7	2971	1739	2013	2181	1551	5061	471	50	50	50	36.8421	1.3292	0.8536	1.2825	0.9781	0.9619	1.6574	1.2584	0.5848	0.5271	0.5185	0.5809	1.4867	1.1291	0.7066	0.3537	0.3368	0.3651	1.9189	0.9666	1.1344	1.2965	2.074
1.2	1.3	5.7	3	3	2.7	1.9	3075	1935	2263	1014	1495	3076	827	25	33.3333	46.1538	30	0.9584	1.4059	1.1097	1.1366	1.2871	1.0961	1.0867	0.621	0.6282	0.5705	0.5131	1.2044	1.3427	0.4705	0.4461	0.4042	0.4146	2.2607	1.0332	1.064	1.1996	1.868
1.5	1.1	2.2	1.6	2.1	2.5	2.2	1143	2348	1466	2796	2128	1147	571	30	66.6667	80	40	0.949	1.1745	1.1596	1.2103	1.4291	1.7857	1.7092	0.5429	0.444	0.5447	0.4182	1.4237	1.1814	0.5615	0.2469	0.3698	0.4648	1.7444	0.87	1.2876	1.2996	2.0086
1.8	1.5	1.7	2.5	2.3	4.6	2	1003	789	2065	1765	1227	394	1033	25	25	37.5	35.7143	1.1226	0.7721	1.2472	0.9441	1.1867	1.5406	1.6683	0.5694	0.6536	0.6056	0.6991	1.2954	0.7693	1.6229	0.2989	0.3254	0.4587	1.2717	0.7528	0.9685	1.1079	1.4524
0.9	1.1	5.4	2.2	2.7	2.6	3.1	1065	2444	1552	1820	1436	585	872	40	37.5	50	36.3636	1.439	0.9239		1.6713	1.1491	1.042	1.0746	1.0148	0.5153		0.5941	1.19	0.7926	1.3312	0.3218	0.3605	0.5124	1.2545	1.1118	0.9953	1.1726	1.79
1.5	1.8	2.9	1.8	3.1	1.9	1.9	1743	1371	1988	2640	2216	1324	3521	33.3333	18.1818	66.6667	30															0.3419	0.3354	0.4365	1.7856	1.114	1.0623	1.7024	1.9107
0.9	2.3	2.3	2.4	2.8	2.7	2.1	1078	1524	2407	1434	1828	927	1230	42.8571	42.8571	20	25	1.2905					1.6545		0.7701					1.5516		0.3239	0.3118	0.3763	1.7103	0.9096	1.0142	1.1871	1.6668
1.2	1.4	2.8	2.7	3.2	2.1	3	1430	2217	2809	1210	1197	3090	893	11.1111	38.4615	66.6667	31.25	1.9562					1.5614		0.8632					1.3756		0.3999	0.3702	0.4726	1.5777	1.1037	1.2665	0.947	1.5055
1.2	1.1	4.7	2.6	2.2	4	3.6	1237	1531	2900	789	1327	2500	1191	33.3333	25	45.4545	38.4615	1.385					2.0975		0.3881					1.5412		0.3064	0.3956	0.4142	1.7304	1.0864	1.2663	1.1694	1.8206
1	1.2	3.9	2.8	5.8	1.7	2.4	3305	1464	754	986	2756	1266	1035	57.1429	38.4615	50	42.8571	1.0075					1.9579		0.3974					2.1181		0.4139	0.3666	0.5454	2.1916	0.9536	1.1835	0.9178	2.2079
1	1.6	2.9	5.6	3	2.5	7.3	2929	1071	1258	2875	1405	1257	2349	36.3636	50	40	23.0769	1.1235					2.0068		0.464					1.6537		0.3533	0.3741	0.4461	1.8558	0.9242	1.1125	1.122	1.7442
1.1	1.2	4.7	3.7	2.7	1.7	3.1	1717	1295	2016	1027	2097	2020	1675	25	30	60	38.0952	1.2965					2.074		0.3651					1.9189		0.2598	0.4096	0.4698	0.9747	1.1263	1.6555	1.3947	2.4887
1.2	1.4	2.8	6	4	1.4	2.9	1393	1239	2668	3135	1942	1479	2130	30	27.2727	40	41.6667	1.1996					1.868		0.4146					2.2607		0.3849	0.3766	0.3651	1.7569	1.1071	1.4229	1.3988	1.6267
1.1	1.4	2.9	3	1.9	2.3	2.2	1564	2317	1932	2461	2034	2795	2012	37.5	60	28.5714	30.7692	1.2996					2.0086		0.4648					1.7444		0.7815	0.2594	0.3974	1.6064	1.4185	1.2942	1.1351	2.0621
1	2.2	2.4	2.9	1.4	3.3	2.9	3507	2290	3733	1549	997	1838	1815	36.3636			35.2941	1.1079					1.4524		0.4587					1.2717		0.4433	0.2659	0.3913	2.073	1.1317	1.2094	1.3564	1.9251
1.3	1.2	1.9	1.7	1.8	3.8	2.1	887	2336	3386	2253	567	1255	2010	30.7692			16.6667	1.1726					1.79		0.5124					1.2545		0.315	0.2856	0.3902	2.1679	1.0409	1.1601	1.4788	1.4738
1.3	1.4	2.3	2.4	3.2	2.8	2.2	1503	1788	1437	2320	2768	1095	1274	27.2727			33.3333	1.7024					1.9107		0.4365					1.7856		0.2709	0.4633	0.3605	1.7637	0.9606	1.2135	1.1542	2.0881
1.1	3.3	1.7	1.7	4.4	2.4	1.9	575	3163	1716	1363	1748	2253	2448	25			42.8571	1.1871					1.6668		0.3763					1.7103		0.2727	0.349	0.4508	1.8035	0.9492	1.2802	1.1631	2.0933
1.3	3.2	3.4	4.4	2.5	2.7	3.3	1039	1067	1581	1759	2452	2095	574				40	0.947					1.5055		0.4726					1.5777		0.378	0.3311	0.5131	1.266	0.963	1.2334	1.3063	2.6632
1.1	1.4	2	2.2	3	3.7	1.9	630	2366	2201	2207	907	2139	934				33.3333	1.1694					1.8206		0.4142					1.7304		0.3164	0.3963	0.3859	1.6594	1.0285	1.2403	1.0604	2.0016
1	3.3	2.3	4.2	1.9	2.5	3.3	1567	1616	2672	2211	921	945	2495					0.9178					2.2079		0.5454					2.1916		0.3282	0.4375	0.5035	1.0865	1.0844	0.9772	1.4474	1.3156
1.8	2.1	2.4	4.3	2.4	3.1	2.2	2019	1847	1853	1942	1275	4161	1439					1.122					1.7442		0.4461					1.8558		0.2508	0.4275	0.4572	0.9267	1.0194	1.0995	1.2182	1.6242
1.1	2.5	2.9	2.6	1.7	2.6	2	2204	2175	1841	1927	1447	3540	2733					1.3947					2.4887		0.4698					0.9747		0.2817	0.2924	0.2501	1.5666	1.006	1.1368	1.2056	1.3416
1.3	1.8	2.7	2.8	1.5	2.8	2.4	1035	2121	2815	1621	1899	2415	964					1.3988					1.6267		0.3651					1.7569		0.2014	0.3032	0.3139	0.7048	1.1708	1.4857	1.0543	2.9325
1	1.5	2.5	4.1	2.8	2.2	2.6	2600	2682	2685	2291	1482	1540	842					1.1351					2.0621		0.3974					1.6064		0.4257	0.3874	0.3376	0.9704	1.0873	1.2021	1.3337	1.8704
1.4	1.5	1.9	3.3	2.5	3.5	2.2							663					1.3564					1.9251		0.3913					2.073				0.5973	1.1291			1.0717	1.6574
1	2.4	3.8	2	3.5	3.5	2.1							1834					1.4788					1.4738		0.3902					2.1679				0.4006	1.3427			0.9637	1.0961
1.1	1.8		2.2		2.8								517					1.1542					2.0881		0.3605					1.7637				0.4476	1.1814			0.8844	1.7857
	1.4												2548					1.1631					2.0933		0.4508					1.8035				0.5328	0.7693			1.4149	1.5406
	1.2												1272					1.3063					2.6632		0.5131					1.266				0.4071	0.7926			1.3265	1.042
													2239					1.0604					2.0016		0.3859					1.6594				0.5848				1.3292
													889					1.4474							0.5035									0.621				0.9584
													1749					1.2182							0.4572									0.5429				0.949
													1515					1.2056							0.2501									0.5694				1.1226
													1901					1.0543							0.3139									1.0148				1.439
																		1.3337							0.3376

## Sheet: Figure S2
s2a
0	0.1	0.2	0.3	0.4	0.5	0.6	0.7	0.8	0.9	1	1.1	1.2	1.3	1.4	1.5	1.6	1.7	1.8	1.9	2
0	0.431389	2.35734	3.53347	4.63216	5.61443	6.90185	7.75545	7.31817	8.46476	12.6311	10.1642	18.3519	13.6953	14.0542	16.2685	18.5977	19.4961	20.9517	23.1511	24.6092
0	0.0229	2.6413	3.62419	4.49508	5.34988	6.16269	6.80702	7.82881	8.54188	9.75599	10.7013	11.9846	13.3894	14.6771	16.262	17.8566	19.5065	20.8409	23.2195	24.6064
0	0.040325	1.32323	2.23936	2.9157	3.46201	4.25769	5.07913	5.77873	6.71554	6.17309	6.71244	7.55079	8.42611	9.35575	10.451	11.4235	13.1332	14.5012	16.2871	17.9949

## Sheet: Figure S3
s3a - YAP							s3a- pax							s3c- YAP							s3c- pax
Sq	2 Hz	1 Hz	0,5 Hz	0,25 Hz	0,125 Hz	Ns	Sq	2 Hz	1 Hz	0,5 Hz	0,25 Hz	0,125 Hz	Ns	Sq	2 Hz	1 Hz	0,5 Hz	0,25 Hz	0,125 Hz	Ns	Sq	2 Hz	1 Hz	0,5 Hz	0,25 Hz	0,125 Hz	Ns
0.722648	0.672538	2.37049	1.5375	0.637823	0.794373	0.508239	0.520715	0.584595	1.6083	0.673802	0.57857	0.611305	0.307837	1.02356	2.42189	0.0471708	0.55701	1.10853	0.579331	0.818069	1.15493	2.46953	0.442547	1.28563	1.04814	0.599594	1.23802
0.87822	0.13835	1.52416	0.865074	0.316848	0.948408	1.08486	0.425689	0.357355	0.750193	0.854082	0.391712	0.681119	0.347359	0.777486	1.12557	0.25554	0.908585	1.1662	1.11573	1.05803	0.982364	1.30626	0.811078	0.103032	0.999485	1.26353	0.800474
0.455497	1.03325	2.18525	1.27643	0.607182	0.732508	0.982589	0.36859	0.439674	1.71183	0.543608	1.31627	0.650822	0.701026	0.393184	1.18384	0.204427	0.276382	0.896573	0.872763	0.636614	0.858201	3.1722	0.742598	0.900471	0.438688	1.57337	0.413434
0.597289	0.796574	0.994123	1.56968	0.84709	0.613321	0.682584	0.147325	0.841019	0.903791	0.62554	0.929207	0.528373	0.823522	0.753274	1.04981	0.546448	1.35835	0.10394	0.429224	0.708481	1.05116	1.50685	0.839323	1.74788	1.22805	0.629067	0.705175
0.77484	0.372031	2.07382	0.998169	1.10293	0.752105	0.825516	0.409586	0.933993	1.5394	1.27287	0.704926	0.598039	0.378743	0.859329	2.32081	0.30387	1.02797	0.962467	0.586487	1.02485	0.349844	2.79709	0.250494	0.940763	1.38421	0.462984	0.197137
0.489249	1.64348	1.20209	0.696284	0.730372	0.707425	0.231638	0.70987	0.51641	1.3142	0.623354	0.591499	0.472746	0.567209	0.690341	0.679069	0.876027	0.610052	1.18751	0.682433	0.616279	0.599506	2.01874	0.114832	1.05314	0.664429	0.457016	0.669109
0.692649	0.693078	1.724	0.325313	0.393008	1.08826	1.29565	0.446097	0.434869	1.98356	0.530617	0.965049	0.671968	0.539551	0.74617	2.97988	0.216898	0.905957	1.24215	1.03109	0.828127	0.563348	3.11662	1.12817	1.2652	1.33626	0.573431	1.05254
0.930627	0.633663	1.42801	2.03685	0.405537	0.180195	0.252108	0.582878	0.975373	0.545184	0.492052	0.897333	0.466109	0.540828	0.486534	2.47136	0.865542	0.553569	0.641401	0.861557	1.19861	0.638545	1.69399	0.74941	0.444102	1.22885	0.506332	0.247421
0.559336	1.22239	2.17865	0.221616	0.948026	0.943353	0.746847	0.453878	0.533139	1.37011	0.768459	0.784765	0.614205	0.520308	0.65492	1.73334	0.808521	0.188811	0.427517	1.26806	0.963643	0.854144	2.94679	1.03421	0.471883	2.54207	1.194	0.591146
0.850302	0.979909	1.02099	0.0122917	1.03507	1.35521	0.886992	0.500333	0.0536132	1.6307	0.620374	1.17861	0.560007	0.51176	0.917166	1.26094	0.759272	0.458267	0.777882	0.97957	0.968662	0.488688	2.68686	0.439403	0.976894	1.4654	1.14643	0.474657
0.699052	0.868688	0.808563	1.94419	1.14513	0.847754	1.18266	0.533027	0.344904	1.16597	0.542308	0.853262	0.66922	0.853016	0.529168	0.731162	0.241495	0.430897	0.185006	1.13996	0.491673	0.963648	0.75007	1.21869	1.46572	1.1702	1.41102	0.657237
0.853401	0.369472	1.87176	1.21225	1.25253	1.34125	0.445891	0.343417	0.79286	1.78537	0.721044	0.695526	0.481479	0.59043	0.954713	3.65798	1.09194	1.52999	0.829475	0.465868	0.969235	0.604304	0.892706	0.161576	0.504052	1.779	0.623741	1.01554
0.550477	0.610972	1.60084	1.72452	0.712126	0.350656	0.42489	0.247341	0.605191	1.46458	0.244781	1.02858	0.399529	0.457673	0.817014	2.26473	0.626139	0.543975	1.57735	0.993944	0.697639	0.844812	2.14763	0.194586	0.940376	0.230831	1.31284	0.555268
1.37926	1.05116	1.23087	1.14286	0.990635	0.778243	0.270237	0.532748	0.880566	1.43669	0.721409	0.664975	0.611833	0.4516	0.657123	2.54787	1.11831	1.05119	0.962754	1.268	0.785938	1.13301	1.7159	0.114253	0.289096	0.886284	0.849658	0.708512
0.0133515	0.373849	1.68946	1.34525	0.586157	0.761896	1.13291	0.589634	0.99418	1.68553	0.814834	1.33472	0.434004	0.353628	0.933609	1.96202	0.928879	1.22147	1.34355	1.0314	0.838321	0.900975	1.70023	1.22829	1.36779	0.781058	1.33739	0.811829
0.0974991	1.82824	2.54068	1.19723	1.09095	0.117501	0.0159134	0.397248	0.878231	1.53911	0.737447	0.904639	0.683589	0.635954	0.838885	2.58894	0.278396	0.592067	1.08755	0.991719	0.874977	1.0205	2.03592	0.812943	0.895355	1.31402	1.37876	0.921491
0.651685	0.832744	1.26811	0.920946	0.722938	0.938551	0.87937	0.44781	0.635624	2.06851	0.636456	0.71321	0.62041	0.657357	1.03423	1.73383	0.615481	0.610706	0.417011	0.151256	1.49002	0.759902	1.53199	0.720721	0.985586	1.08658	0.553422	0.793328
0.658122	0.0585632	1.46592	0.658737	1.20202	0.305881	0.0101414	0.353488	0.780217	2.62224	0.547357	0.815274	0.746522	0.259708	0.730641	2.73297	0.78283	0.610266	0.354982	0.998503	0.612626	0.886233	2.09879	0.778411	1.40355	0.550219	0.759825	1.00628
1.19509	0.849117	1.92503	0.981034	1.21604	0.921835	0.93254	0.575358	1.05521	1.00873	0.946106	0.757059	0.455201	0.518112	0.811824	2.43877	1.07742	0.791731	0.49514	0.387144	0.806935	0.521185	2.62648	0.788623	0.768144	1.26033	0.779931	1.22913
0.70448	0.447579	0.889095	0.552085	1.13562	0.392585	0.278926	0.401072	0.463687	1.58782	0.893723	0.824136	0.545781	0.421418	0.708607	1.70879	0.11184	0.136712	1.20001	0.665173	0.748317	0.457134	0.537412	0.388813	1.01668	1.52058	0.304918	0.659693
0.744137	0.275736	0.536386	0.640538	1.05934	0.641308	0.728495	0.437318	0.605302	0.37976	0.283709	0.485797	0.49852	0.400832	0.438046	2.2152	1.00707	0.700001	1.11633	0.465676	0.731458	0.6256	3.39569	0.22331	0.973054	1.02332	0.341701	0.47206
0.535155	0.683904	0.361099	1.07334	0.64249	0.774891	0.521879	0.544252	0.956899	1.87173	0.687945	0.975471	0.526687	0.3749	1.09673	2.67087	0.821357	1.00075	0.0990397	0.677147	0.9247	0.474452	0.591828	0.625721	0.428425	0.748097	1.27711	0.580375
0.825753	1.16818	1.74625	0.58709	1.05599	0.708043	0.709923	0.382425	0.85205	1.14476	0.859454	1.14718	0.499701	0.336856	0.848259	3.67728	0.737206	0.620582	0.978488	0.0271816	0.637577	0.761514	1.12924	0.785539	0.982755	1.22303	0.36869	0.861519
0.889167	0.667172	1.30873	0.256897	0.624266	0.614133	0.295327	0.444955	0.73259	2.2612	0.898272	1.17222	0.38167	0.279005	0.653922	1.98157	0.999499	1.31503	1.5501	1.14331	1.03923	0.571508	2.79279	0.929553	0.308354	0.712765	0.361459	0.469397
0.958898	0.558648	0.683557	0.262149	0.840467	0.0667008	1.12724	0.815982	0.924791	1.04159	0.635876	0.817298	0.512202	0.209327	0.96243	1.83647	1.27423	0.641262	1.00299	1.13097	0.761702	0.416507	1.2933	0.459445	0.871838	0.930694	1.1601	0.630028
0.975419	0.847521	1.15913	1.48808	0.86253	0.514289	0.728173	0.417622	0.644382	1.57993	0.371719	1.24271	0.495392	0.739489	0.999394	1.29538	0.435353	1.28436	0.417706	0.751124	1.22004	0.829798	1.23407	0.362738	0.634228	0.790187	1.17192	0.75907
0.892736	0.617118	0.910784	0.910905	0.553188	0.94443	0.749194	0.436711	0.717122	1.28195	0.729509	0.768975	0.664824	0.266908	0.704278	2.14087	0.777623	0.516834	0.908252	0.453531	0.507597	0.99619	1.85799	0.224376	0.0276621	0.325307	0.714731	0.622696
0.666882	0.668842	1.45779	1.42709	0.385653	0.718583	0.423268	0.548968	0.720933	1.54051	0.740721	0.426034	0.389226	0.851617	0.732432	3.39094	0.803843	0.896677	0.866997	0.586004	0.552493	0.861736	0.871203	0.370518	0.979038	1.33895	1.37782	0.695999
1.03756	0.63507	2.83921	0.932573	0.475903	0.805995	1.19268	0.345427	0.531469	1.17487	1.00159	0.860461	0.533178	0.929761	0.721479	2.52528	1.16008	0.540942	1.06731	1.05366	1.18476	0.593857	0.242059	0.151726	0.593086	1.20154	0.42105	1.07128
1.09349	0.723258	1.36246	0.796861	1.10996	1.04151	0.676375	0.518844	0.33483	1.53261	0.427957	0.608509	0.70148	0.734152	0.765018	1.37259	0.668802	1.01417	0.906161	0.117792	1.08394	0.686966	1.80335	0.709509	0.247182	1.25757	0.206237	0.983122

## Sheet: Figure S4
S4b							S4c							s4d							s4e - 2 Hz						s4e - 1 Hz						s4e - 0,5 Hz						s4e - 0,25 Hz						s4e - 4 Hz
0,125 Hz	0,25 Hz	0,5 Hz	1 Hz	2 Hz	4 Hz	Sq	0,125 Hz	0,25 Hz	0,5 Hz	1 Hz	2 Hz	4 Hz	Sq	0,125 Hz	0,25 Hz	0,5 Hz	1 Hz	2 Hz	4 Hz	Sq	0s	32s	64s	96s	128s	160s	0s	32s	64s	96s	128s	160s	0s	32s	64s	96s	128s	160s	0s	32s	64s	96s	128s	160s	0s	32s	64s	96s	128s
0.2089	0.1519	0.1956	0.1869	0.1366	0.1858	0.1295	0.37	21.55	1.507	1.556	23.92	16.17	31.34	0.000759	0.036868	0.002664	0.002959	0.03722	0.031973	0.133623	21.6972	18.4779	31.9725	29.7234	25.9308	33.957	0.7056	5.0715	16.0965	27.783	25.9308	19.7568	0.341775	0.262836	0.366912	2.58426	7.056	11.466	2.44314	5.9976	7.3647	7.4529	5.733	4.6746	29.3265	63.063	104.517	110.691	120.834
0.1953	0.2081	0.1692	0.104	0.1958	0.176	0.0143	18.13	3.699	10.23	1.857	4.279	7.779	32.4	0.019448	0.003907	0.019977	0.034883	0.003338	0.014156	0.347508	3.8808	3.28986	12.7449	18.2133	40.8807	35.8092	0.84231	9.8784	17.64	18.8307	17.5518	22.3146	2.31966	9.1287	16.6698	20.9475	19.0953	20.5947	0.419391	0.409248	1.15542	1.1466	2.1609	1.40238	14.112	102.312	90.405	113.337	105.84
0.168	0.2145	0.1221	0.1553	0.1915	0.0849	0.2013	8.09	6.612	22.17	17.6	1.916	68.31	5.356	0.001601	0.004675	0.078498	0.026548	0.007056	0.343539	0.012128	1.73754	7.8498	10.4517	11.5101	13.4505	25.7103	7.9821	0.433062	7.056	19.5363	19.0071	25.5339	5.0274	10.0548	10.2312	12.7008	16.317	17.5077	0.7497	0.68796	0.4851	0.46305	0.7497	0.362943	123.921	253.134	245.637	260.19	236.817
0.179	0.1915	0.1939	0.1546	0.1926	0.1801	0.1798	3.213	8.285	4.376	16.34	1.327	2.088	0.366	0.008555	0.014553	0.004225	0.028489	0.000908	0.003744	0.002351	1.20393	2.40345	3.75732	3.06495	1.07163	3.81465	7.4088	3.21489	5.5125	2.36376	4.31739	11.8188	0.99225	2.2491	0.85113	0.84672	2.37699	2.205	0.93933	1.94481	2.72097	3.63384	3.54123	3.09582	3.78819	6.3504	9.9225	11.3778	18.081
0.1405	0.2027	0.2276	0.1342	0.1815	0.1851	0.2029	13.77	14.7	0.772	60.48	0.987	3.063	7.635	0.015391	0.02183	0.000635	0.156996	0.001821	0.00538	0.006527	0.89523	2.06388	7.2765	21.4326	22.491	24.9606	27.4302	33.6042	35.6328	27.0774	31.6197	30.6054	0.175077	0.128331	0.214767	0.091287	0.42777	2.16531	1.66698	3.76173	6.0858	5.733	6.7032	7.5411	5.5566	8.2026	22.932	24.696	33.6483
0.1574	0.0084	0.134	0.168	0.193	0.1777	0.0533	5.943	1.217	21.59	6.078	5.494	5.786	5.508	0.007938	0.018875	0.064386	0.005557	0.008908	0.01226	0.009658	4.9833	6.2181	11.1132	18.522	35.9856	39.8664	2.75625	5.6448	9.9666	8.6436	11.9952	10.7163	4.8951	9.1287	10.1871	10.2753	10.3635	10.7163	0.138033	0.0308259	0.100107	0.094374	0.156555	0.058212	10.4958	65.268	110.691	140.238	153.027
0.0897	0.1636	0.2155	0.1976	0.1714	0.0817	0.1989	54.77	12.33	1.272	2.45	1.245	4.74	5.128	0.197568	0.023373	0.002836	0.008114	0.006174	0.013583	0.005072	1.12896	7.7175	6.0858	13.2741	25.5339	19.7568	1.11132	7.3647	22.3146	39.4254	48.069	45.864	0.288414	0.44982	3.53241	4.41	6.2181	10.0548	1.39797	3.36042	8.9082	7.8498	8.6877	10.3194	8.5995	11.025	12.6126	13.671	16.1406
0.1087	0.1865	0.2046	0.1273	0.0782	0.169	0.1968	16.49	6.768	1.643	27.62	56.4	1.811	4.254	0.033825	0.013892	0.001469	0.06174	0.178164	0.007277	0.007673	51.156	89.082	101.43	68.355	91.728	97.461	12.5244	20.8152	37.1763	43.4385	44.541	49.833	0.372645	0.296793	0.61299	1.72872	12.789	15.0381	0.76734	1.09809	1.79928	3.11787	3.73086	5.8212	3.28545	31.1346	85.113	69.678	117.747
0.1087	0.2024	0.1713	0.1338	0.1644	0.1761	0.155	16.49	1.603	2.12	28.49	4.41	0.462	43.3	0.033825	0.002637	0.003704	0.120393	0.004763	0.003735	0.060417	3.99987	20.4183	44.541	50.274	50.715	70.119	12.9213	28.1799	27.1215	34.8831	36.0738	39.4254	0.48069	0.46305	0.71001	1.39356	5.292	8.2467	0.181692	1.04958	3.02967	1.18188	1.30095	1.13337	0.8379	11.0691	19.404	29.7675	66.15
0.201	0.1684	0.1622	0.2123	0.2021	0.1504	0.1873	2.007	5.057	5.737	2.606	4.118	11.79	5.66	0.004106	0.007894	0.040925	0.007585	0.003025	0.02452	0.007673	3.73527	1.33623	15.1263	16.3611	28.8855	35.7651	1.18188	3.4839	2.52693	0.94374	40.0869	51.597	1.30095	8.379	13.1859	15.3909	16.2288	16.8462	0.5733	0.70119	0.9261	0.205947	0.46305	0.78057	21.3885	37.7055	52.038	35.8092	53.361
0.1894	0.1889	0.1679	0.205	0.1809	0.1935	0.2121	5.943	1.801	60.48	2.47	9.675	3.598	3.468	0.019095	0.001539	0.049833	0.003431	0.01667	0.007012	0.004031	8.7759	13.23	17.0226	14.2002	67.473	83.79	1.12014	3.03849	9.0846	12.1716	17.9487	24.5637	13.7151	16.4493	24.9165	22.7556	30.6054	26.46	0.204183	0.358974	4.6746	7.9821	8.8641	11.2014	6.5268	17.64	122.598	123.039	163.611
0.1977	0.1849	0.2108	0.1567	0.1973	0.1593	0.2188	9.102	0.957	11.16	12.84	1.561	8.946	12.76	0.012833	0.002254	0.005645	0.033737	0.010275	0.010893	0.016405	1.41561	9.6138	16.8021	15.435	21.0798	32.2371	5.8212	23.5494	31.2669	31.1787	28.0035	34.3539	2.53134	24.1227	26.5482	23.2407	21.9618	23.6817	0.108486	0.56448	2.67687	5.6448	8.2908	9.1728	16.2288	28.224	21.2562	26.7246	48.51
0.207	0.1983	0.1996	0.1663	0.1936	0.2194	0.1611	4.66	4.006	8.168	3.617	15.9	1.765	26.86	0.004137	0.004807	0.010011	0.021477	0.026195	0.006218	0.03334	14.4207	36.2061	9.9666	21.0357	10.9368	19.9332	1.64052	14.7294	30.7818	40.9248	41.4099	44.0118	1.8522	3.84993	4.8069	6.5709	8.379	8.7318	0.45423	0.82467	0.439677	0.353241	2.5137	3.4839	3.20166	21.9177	47.628	61.74	55.566
0.2017	0.2213	0.215	0.1449	0.2246	0.2231	0.1557	7.491	1.264	1.945	6.924	3.34	6.783	9.838	0.010716	0.001098	0.002981	0.01226	0.006306	0.00688	0.01689	3.02967	5.8212	16.5375	18.081	18.9189	26.5923	3.13992	5.5125	32.3694	44.541	38.5875	43.7031	0.441	0.215208	0.46305	0.27342	2.87532	3.04731	0.143325	0.169785	0.0355005	0.0319284	0.108927	0.159642	12.3039	11.1573	31.6197	28.224	16.5375
0.2281	0.0561	0.1091	0.1939	0.2139	0.2258	0.1974	0.257	40.84	28.2	5.834	12.35	3.501	7.863	0.003255	0.261072	0.10584	0.020198	0.004498	0.006836	0.011157	11.2014	2.92383	16.0524	9.3933	13.5387	18.9189	2.646	19.404	22.0059	24.9165	32.7663	36.2061	6.3945	5.3802	13.3623	8.1585	17.0226	19.1394	4.6305	7.0119	8.2467	7.497	7.1883	7.6734	6.3504	8.4672	42.3801	54.243	52.479
0.1845	0.1477	0.2082	0.1969	0.1786	0.2131	0.2158	15.33	26.61	4.979	6.466	14	3.817	1.797	0.01839	0.110691	0.008159	0.009041	0.0441	0.011378	0.007232	12.7008	34.398	49.392	52.92	49.833	44.541	2.93265	4.851	5.9094	6.4827	6.7473	6.1299	1.12896	4.7187	6.3504	6.9678	9.1287	10.2753	3.01644	7.5852	12.0393	12.5685	12.9654	10.8045	6.9237	59.535	97.02	94.374	114.66
0.2452	0.2147		0.1894	0.231	0.1689	0.1065	1.984	3.427		10.21	4.313	3.865	83.57	0.001305	0.002179		0.012172	0.007718	0.009482	0.182133	3.91167	6.0858	13.3623	11.2896	10.2312	9.3051	4.6305	12.2598	18.081	21.4767	27.1656	32.193							0.388521	1.85661	2.89296	2.64159	3.10464	2.46519	7.0119	16.4934	25.7985	32.9868	45.864
0.2413	0.1397		0.1567	0.2305	0.1212	0.2117	1.221	13.19		12.74	5.008	29.66	13.41	0.01076	0.04141		0.028886	0.009305	0.041851	0.011025	4.5423	12.5685	21.2562	22.0941	24.8724	30.1644	5.7771	5.292	13.3623	12.9654	10.3194	11.2896							1.49499	5.1597	3.99105	4.6746	6.5268	7.1883	53.802	39.9987	75.411	111.132	153.027
0.2332	0.1766		0.0586	0.243	0.2283	0.2304	2.404	22.02		77.79	2.032	15.85	12.16	0.00635	0.033428		0.368235	0.002421	0.016449	0.018434	1.84338	4.8951	10.584	8.5995	10.0107	8.6877	35.28	40.3074	49.833	49.833	51.156	48.51							2.49606	3.25899	2.96793	4.5423	5.3361	6.0417	28.7532	28.0035	40.8807	37.3086	50.274
	0.2306		0.0842	0.2373	0.1686	0.2454		2.68		59.8	2.261	55.43	6.837		0.012436		0.185661	0.001389	0.071883	0.006527	2.05065	2.03301	1.30095	1.45971	1.60083	3.47949	27.1215	34.6185	27.5184	10.0548	11.7306	11.5983							0.303849	2.30202	2.71656	3.37806	3.77055	4.8069	100.548	89.964	117.747	117.306	124.362
	0.2348		0.1406	0.2376	0.2241	0.2026		4.434		14	2.217	11.04	8.357		0.00243		0.014685	0.005645	0.013362	0.014156	2.01096	12.8772	30.6495	54.243	65.268	77.175	6.3504	7.938	12.3921	12.0393	9.0405	14.7735							0.50274	0.407043	0.92169	1.13337	1.08045	1.02312	20.0214	43.7913	42.0273	46.746	38.9844
	0.2413		0.2133		0.208			0.922		6.214		8.8			0.003775		0.044982		0.010849								2.81799	29.2824	23.6376	15.3468	25.2693	31.0905							0.104517	0.291501	0.58653	1.4112	3.14874	3.64266	15.9642	13.3623	17.1108	44.541	53.802
			0.244		0.1441					6.564		8.314					0.011642		0.014774								2.97675	18.6102	43.7913	41.9391	44.982	42.2037													15.0822	24.255	41.895	86.877	127.89
			0.2426		0.214					1.342		11.43					0.003682		0.009349								0.60858	3.36924	4.851	15.0381	17.7282	17.64													20.727	15.7437	53.361	29.7675	5.3361
			0.2109		0.0697					13.71		30.39					0.013583		0.067032								6.2181	7.6734	8.7759	10.1871	10.7604	40.4397													55.125	88.641	179.046	169.785	52.92
			0.1183		0.2134					11.77		8.873							0.012083																										16.0965	20.2419	39.9546	44.1	46.305
					0.2269							7.17149							0.017728																										13.0095	53.802	38.1906	65.268	57.771
																	0.009217										5.3361	6.3945	12.0834	8.9082	20.4183	19.2276
[truncated: 133 more columns]

## Sheet: Figure S5
s5a								s5b								s5d
1	2	3	4	5	6	7	8	1	2	3	4	5	6	7	8	Control	Blebb
0.627409	1.2528		1.60005				0.666617	0.647836	0.956646	0.856448	1.16255	1.10822	0.75638	0.951118	1.12499	3.30777	0.392375
1.40258	1.02561		1.27126				1.96873	0.625472	0.641758	0.760171	0.792722	0.819443	0.75976	0.772507	0.952487	3.01358	0.3182
1.21497	0.789655		0.580285				1.5846	0.561731	0.572444	0.671986	0.891896	0.75772	0.849054	0.911201	1.19779	2.57892	0.363708
								0.596425	0.62607	0.483889	0.680871	0.783543	0.642131	0.73628	0.646393	2.73838	0.418533
								0.668709	0.73018	0.93392	0.837081	1.14225	1.07209	0.972234	1.21026	2.99602	0.407425
0.245733	0.668626	0.286397	0.969677	1.32701	0.336275	0.450797	0.507957	0.536979	0.81844	0.683013	0.914115	1.03345	0.965641	1.25104	0.891423	2.25822	0.450425
0.467923	0.604928	0.349158	0.670731	1.74825	0.482762	0.902564	0.938078	0.54093	0.840898	0.903488	0.976316	1.07465	0.860829	1.01811	1.04238	2.52482	0.325367
0.22586	0.27345	0.404618	0.395144	0.296675	0.419139	0.672787	0.474307	0.677237	0.925917	0.627332	0.751835	1.0762	0.764066	1.09608	1.03994	3.31422	0.432508
0.638934	0.819203	1.31919		0.494899	1.25235	1.20931	1.39554	0.592782	0.65899	0.5979	0.698526	0.930166	0.81952	1.08838	0.848294	2.34637	0.282008
0.481945	0.854862	0.958438	1.37243	1.03721	0.8994	1.34447	0.845469	0.533185	0.677901	0.744889	0.727969	0.985727	0.743764	1.07442	1.12416	2.75164	0.402767
0.153083	0.247726	0.305957	0.563444	0.701306	0.58959	0.728386	0.599118	1.23984	1.03685	1.2842	1.46626	1.42916	1.22863	1.59172	1.81237	2.43559	0.376967
1.69279	2.95737	1.59498	3.13186	3.66386	1.5126	2.7894	2.02932	0.836056	0.996401	1.09574	1.4	1.44365	1.45611	1.25371	2.06957	2.11847	0.440033
								0.912769	1.07024	1.5902	1.08038	1.44157	1.09202	1.69847	1.43504	2.21271	0.358333
2.46764	3.84154	3.1044	4.83171	8.83624	4.31295	4.69293	4.35625	0.930767	1.22095	1.33899	1.45214	1.24258	1.93705	1.61333	1.41426	2.48433	0.297058
0.408979	0.541086	0.516486	0.945381	0.818275	0.707029	1.02483	0.811795	1.13385	1.1056	1.98599	1.39202	1.57744	1.61011	1.59922	1.58193	3.11643	0.455083
0.292184	0.469453	0.439659	0.575718	0.681519	0.594005	0.961743	0.862401	1.19614	1.29433	1.79988	1.40115	1.69852	1.40016	1.26583	1.68076	2.59792	0.373383
0.272991	0.373348	0.40188	0.47528	0.67332	0.573274	0.788917	0.684642	1.23908	1.18798	1.40392	1.50319	1.86568	1.40752	1.56969	1.77274	2.8208	0.299208
0.256397	0.292243	0.337842	0.500908	0.490168	0.564056	0.618732	0.754015	0.821397	1.10121	1.01995	1.25049	1.45002	1.17009	1.61111	1.09903	1.87731	0.366217
0.055944	0.293742	0.32566	0.407667	0.509673	0.538028	0.699172	0.725393	0.774688	1.12	1.28897	1.41305	1.09247	1.5756	1.53953	1.39159	2.34135	0.274842
0.125134	0.286994	0.294817	0.427635	0.369838	0.631298	0.419078	0.622282	0.774688	1.12	1.28897	1.41305	1.09247	1.5756	1.53953	1.39159	2.80611	0.289533
0.134338	0.083081	0.210665	0.314408	0.417697	0.45497	0.472994	0.497513	0.774688	1.12	1.28897	1.41305	1.09247	1.5756	1.53953	1.39159	2.05612	0.435733
0.019174	0.036428	0.183318	0.258365	0.230761	0.358982	0.50982	0.570327									1.98624	0.447558
0.081656	0.043744	0.048369	0.245199	0.155926	0.262519	0.44985	0.380199									2.21128	0.258
5.77034	4.9495	6.87392	3.88781	5.87456	4.34947	3.8561	4.52319									3.02577	0.334325
1.16309	0.990155	2.64194	0.807655	0.971419	1.60436	1.51883	1.80018									2.70542	0.540008
1.36442	1.49371	0.760605	3.56059	4.88751	2.02657	4.03323	3.1605									2.66708	0.264808
2.07943	2.91815	3.05524	3.84304	3.47411	3.27867	4.64374	2.64552									1.77877	0.378758
1.34827	1.76089	0.150999	2.85352	4.46962	0.253001	0.860856	1.1769									2.09517	0.387
2.20392	3.10478	3.20166	3.06419	3.54753	3.29925	5.08057	3.13294									1.92067	0.328592
4.14799	4.04983	3.72762	4.4686	5.39598	5.19256	5.55937	4.46388									2.52768	0.5805
2.67117	3.38652	3.67977	4.21692	3.0147	3.84363	3.95659	4.16545
1.79185	2.90495	3.99102	3.92862	3.52693	4.38745	4.0031	4.4403
2.51062	3.22084	2.59202	2.72373	5.39093	4.7647	3.08729	4.13426

[truncated: 1 more sheets: Table S2]
